# Supplementary material for: Unraveling oxygen vacancy site mechanism of Rh-doped RuO2 catalyst for long-lasting acidic water oxidation
Source: Nat Commun. 2023 Mar 14;14:1412. doi: 10.1038/s41467-023-37008-8 (PMC10015077; doi:10.1038/s41467-023-37008-8)
Supplement: Supplementary file 2 — Source Data [file 41467_2023_37008_MOESM2_ESM.xlsx]

## Sheet: Figure 2
Figure 2a			Figure 2b					Figure 2c															Figure 2d					Figure 2e											Figure 2f
2θ (degree)	Intensity (a.u.)		Raman shift (cm-1)	Intensity (a.u.)	Raman shift (cm-1)	Intensity (a.u.)		Binding Energy(eV)	Intensity (a.u.)	Intensity (a.u.)	Intensity (a.u.)	Intensity (a.u.)	Intensity (a.u.)	Intensity (a.u.)	Binding Energy(eV)	Intensity (a.u.)	Intensity (a.u.)	Intensity (a.u.)	Intensity (a.u.)	Intensity (a.u.)	Intensity (a.u.)		Temperature (℃)	Intensity (a.u.)	Temperature (℃)	Intensity (a.u.)		Energy (eV)	Normalized data(a.u.)	Energy (eV)	Normalized data(a.u.)	Energy (eV)	Normalized data(a.u.)	Energy (eV)	Normalized data(a.u.)	Energy (eV)	Normalized data(a.u.)		Distance (Å)	FTk3 X k	Distance (Å)	FTk3 X k	Distance (Å)	FTk3 X k	Distance (Å)	FTk3 X k	Distance (Å)	FTk3 X k
10	1362		200	684.814	200.759	594.587		536	47391.3	47650	46929.2	47048	46996.7	47463.8	536	39604	39234.5	38467.9	38467.9	38468.3	39234.1		29.905	0.74899	30.76	0.75426		22046.7	0.000880687	22046.7	0.00084849	22046.7	0.00123	22049.1	0.000845561	22049.2	0.000529419		0	0.28905	0	0.29761	0	0.1778	0	0.2652	0	0.24788
10.01	1399		201.586	616.15	202.345	520.047		535.9	47401.1	47697.8	46928	47050.5	46998.2	47505.1	535.9	39461.3	39294.8	38465.9	38465.9	38466.6	39294.1		30.0482	0.74893	30.7757	0.75428		22051.7	0.00133	22051.7	0.00131	22051.7	0.0018	22055.9	0.00145	22055.9	0.00117		0.03068	0.28323	0.03068	0.29156	0.03068	0.16976	0.03068	0.25822	0.03068	0.23903
10.02	1409		203.172	544.826	203.931	458.57		535.8	47807.2	47754.2	46926.8	47053.1	46999.8	47554.8	535.8	39403.8	39366.9	38464.2	38464.2	38465.4	39365.7		30.1889	0.74894	30.7955	0.75425		22056.7	0.00191	22056.7	0.00188	22056.7	0.00243	22060.1	0.00195	22060.2	0.00161		0.06136	0.2671	0.06136	0.27484	0.06136	0.14653	0.06136	0.2386	0.06136	0.21386
10.03	1352		204.759	468.632	205.517	420.056		535.7	46803.1	47820.6	46924.4	47054.9	47000.5	47614.1	535.7	40260.6	39454	38462.6	38462.6	38464.6	39452		30.3306	0.74898	30.8149	0.75427		22061.7	0.0026	22061.7	0.00256	22061.7	0.00328	22065.2	0.00275	22065.1	0.00237		0.09204	0.24482	0.09204	0.25173	0.09204	0.11098	0.09204	0.21054	0.09204	0.17687
10.04	1387		206.345	419.605	207.103	398.1		535.6	48522.5	47904.3	46924.8	47059.4	47004.1	47690.3	535.6	39320.3	39560	38459.5	38459.5	38462.8	39556.7		30.4838	0.74902	30.8274	0.75424		22066.7	0.00342	22066.7	0.00346	22066.7	0.0044	22069.3	0.0037	22069.3	0.00329		0.12272	0.22353	0.12272	0.22965	0.12272	0.06926	0.12272	0.18201	0.12272	0.13789
10.05	1315		207.931	382.642	208.69	374.06		535.5	47845.3	48002.4	46920.6	47059.7	47003.4	47780.4	535.5	39818.4	39694.5	38458.1	38458.1	38463.3	39689.2		30.6354	0.74901	30.8321	0.75429		22071.7	0.00458	22071.7	0.00459	22071.7	0.00575	22075.1	0.00491	22075.1	0.00455		0.1534	0.21222	0.1534	0.21793	0.1534	0.04244	0.1534	0.16507	0.1534	0.11654
10.06	1259		209.517	343.722	210.276	339.983		535.4	48408.9	48126.6	46918.2	47062	47004.8	47896.1	535.4	40093	39863.9	38455.7	38455.7	38464.1	39855.6		30.7955	0.749	30.8438	0.75428		22076.7	0.00594	22076.7	0.00595	22076.7	0.00748	22080.4	0.00644	22080.4	0.00603		0.18408	0.21738	0.18408	0.22332	0.18408	0.06777	0.18408	0.17031	0.18408	0.13217
10.07	1369		211.103	317.355	211.862	352.905		535.3	48799.4	48280.4	46914.2	47063	47004.9	48041	535.3	40252.4	40080.2	38452.9	38452.9	38466.1	40067.1		30.9515	0.74899	30.8629	0.7543		22081.7	0.00776	22081.7	0.00772	22081.7	0.00978	22084.8	0.00843	22084.8	0.00804		0.21476	0.23762	0.21476	0.24432	0.21476	0.11097	0.21476	0.19578	0.21476	0.17341
10.08	1319		212.69	313.565	213.448	346.308		535.2	49119.2	48472.4	46909.3	47063.3	47004.4	48223.3	535.2	40424.2	40357.2	38449.9	38449.9	38470.2	40336.9		31.108	0.74904	30.8724	0.75423		22086.7	0.01009	22086.7	0.01013	22086.7	0.0129	22089.8	0.0112	22089.8	0.01073		0.24544	0.26503	0.24544	0.27267	0.24544	0.14917	0.24544	0.22957	0.24544	0.21856
10.09	1340		214.276	297.4	215.034	333.021		535.1	49416	48712.5	46903.5	47062.9	47003.6	48453.1	535.1	40761.8	40712.4	38446.5	38446.5	38477.7	40681.2		31.2761	0.74904	30.8885	0.7543		22091.7	0.01332	22091.7	0.01329	22091.7	0.01722	22094	0.0149	22094	0.01448		0.27612	0.2908	0.27612	0.29927	0.27612	0.1755	0.27612	0.26055	0.27612	0.25505
10.1	1287		215.862	286.332	216.621	332.626		535	49509.5	49011.7	46896.9	47062.1	47002.6	48740.9	535	41619.7	41165	38442.5	38442.5	38489.8	41117.8		31.4611	0.74902	30.9068	0.75423		22096.7	0.01776	22096.7	0.01778	22096.7	0.02368	22100.6	0.02034	22100.6	0.01994		0.3068	0.30833	0.3068	0.31728	0.3068	0.18646	0.3068	0.28143	0.3068	0.27618
10.11	1356		217.448	286.829	218.207	340.117		534.9	49835.1	49382.9	46890.1	47061.4	47002.1	49099.6	534.9	41899.6	41736.6	38437.1	38437.1	38507.8	41665.9		31.6292	0.74904	30.934	0.75431		22101.7	0.02451	22101.7	0.02443	22101.7	0.03403	22101.1	0.02114	22101.1	0.02066		0.33748	0.31374	0.33748	0.32274	0.33748	0.18044	0.33748	0.28814	0.33748	0.27856
10.12	1309		219.034	281.451	219.793	334.931		534.8	50009.9	49839.3	46882.4	47060.1	47002	49542.1	534.8	42949.8	42453.1	38431.2	38431.2	38535.7	42348.6		31.8014	0.749	30.9658	0.75423		22106.7	0.03582	22106.7	0.03556	22106.7	0.05389	22101.6	0.02192	22101.6	0.02128		0.36816	0.3059	0.36816	0.3145	0.36816	0.15769	0.36816	0.27934	0.36816	0.26157
10.13	1295		220.621	279.663	221.379	330.396		534.7	50900.9	50395.1	46874.2	47058.7	47003	50081.8	534.7	43920	43337.5	38423.4	38423.4	38576.2	43184.7		31.982	0.74901	30.9691	0.75433		22107.2	0.03736	22107.2	0.03708	22107.2	0.05702	22101.9	0.0227	22101.9	0.02209		0.39884	0.28664	0.39884	0.29449	0.39884	0.12034	0.39884	0.25645	0.39884	0.22778
10.14	1318		222.207	284.308	222.966	329.144		534.6	51507.1	51063	46863.7	47055.3	47004.1	50730.9	534.6	44703.4	44415.3	38414	38414	38634.6	44194.8		32.1644	0.74902	30.9838	0.75428		22107.7	0.03932	22107.7	0.03898	22107.7	0.06082	22102.4	0.0235	22102.4	0.02284		0.42951	0.26151	0.42951	0.26849	0.42951	0.07351	0.42951	0.22455	0.42951	0.18477
10.15	1318		223.793	278.645	224.552	331.655		534.5	51725.4	51856.4	46851.5	47050.7	47006.9	51501.8	534.5	45249.8	45707.6	38403.3	38403.3	38717.8	45393		32.3531	0.74908	30.9907	0.7543		22108.2	0.04114	22108.2	0.04082	22108.2	0.06462	22102.8	0.0245	22102.8	0.02376		0.46019	0.2407	0.46019	0.24707	0.46019	0.0378	0.46019	0.19432	0.46019	0.15058
10.16	1287		225.379	275.717	226.138	317.748		534.4	52463.3	52788.6	46838.8	47046	47013.9	52406.1	534.4	47195.8	47232.6	38391.6	38391.6	38834.9	46789.3		32.5468	0.74907	31.0244	0.75431		22108.7	0.04311	22108.7	0.04276	22108.7	0.06875	22103.2	0.02539	22103.2	0.02463		0.49087	0.23762	0.49087	0.2441	0.49087	0.069	0.49087	0.1831	0.49087	0.15495
10.17	1296		226.966	292.312	227.724	317.392		534.3	53639	53867.9	46824	47039.8	47025.9	53450.2	534.3	47950.6	48999.6	38376.5	38376.5	38993.9	48382.3		32.7337	0.74902	31.0453	0.75428		22109.2	0.04536	22109.2	0.04486	22109.2	0.07342	22103.6	0.02633	22103.6	0.02552		0.52155	0.26079	0.52155	0.26828	0.52155	0.123	0.52155	0.20435	0.52155	0.20399
10.18	1351		228.552	282.221	229.31	319.569		534.2	55045.5	55097.4	46806.2	47031.1	47044.4	54634.3	534.2	50481.2	51010.3	38360.2	38360.2	39209.5	50161		32.9278	0.74904	31.0776	0.75436		22109.7	0.04769	22109.7	0.04718	22109.7	0.07866	22104.1	0.02741	22104.1	0.02637		0.55223	0.30629	0.55223	0.3154	0.55223	0.17251	0.55223	0.25211	0.55223	0.27304
10.19	1295		230.138	277.764	230.897	314.075		534.1	56090	56479.2	46784.6	47019.2	47072.9	55956.4	534.1	53726.7	53255.1	38339.4	38339.4	39494.3	52100.3		33.1231	0.74913	31.0739	0.7543		22110.2	0.05031	22110.2	0.04975	22110.2	0.08468	22104.5	0.02845	22104.5	0.02745		0.58291	0.36317	0.58291	0.37412	0.58291	0.21028	0.58291	0.31082	0.58291	0.34276
10.2	1333		231.724	262.588	232.483	319.474		534	57594.8	58008.3	46760.2	47005.1	47117.3	57406.3	534	54994.7	55708.7	38313.1	38313.1	39864.2	54157.6		33.3275	0.74906	31.1179	0.75434		22110.7	0.05318	22110.7	0.05262	22110.7	0.09153	22104.9	0.02956	22104.9	0.02856		0.61359	0.42133	0.61359	0.4341	0.61359	0.23222	0.61359	0.36843	0.61359	0.40244
10.21	1333		233.31	259.214	234.069	325.308		533.9	59199.8	59674.1	46731.9	46987.8	47183.4	58966.6	533.9	58113.6	58340.9	38284.6	38284.6	40343.2	56282.3		33.5355	0.74916	31.1497	0.75433		22111.2	0.05638	22111.2	0.05587	22111.2	0.09941	22105.3	0.03078	22105.3	0.02957		0.64427	0.47389	0.64427	0.4883	0.64427	0.23618	0.64427	0.41754	0.64427	0.44593
10.22	1265		234.897	273.418	235.655	320.993		533.8	61127.7	61461.7	46699.2	46966.9	47279.9	60613.3	533.8	61414.6	61100.3	38250.7	38250.7	40950.5	58400.5		33.744	0.74916	31.1691	0.75437		22111.7	0.06006	22111.7	0.05941	22111.7	0.10856	22105.9	0.032	22105.8	0.03081		0.67495	0.51703	0.67495	0.53283	0.67495	0.22211	0.67495	0.45416	0.67495	0.47027
10.23	1297		236.483	268.534	237.241	321.067		533.7	63052.3	63346.1	46661.4	46941.7	47417	62310.3	533.7	64017.9	63918.2	38211.1	38211.1	41709.1	60420.2		33.9421	0.74916	31.1838	0.75438		22112.2	0.06419	22112.2	0.06332	22112.2	0.1189	22106.3	0.03334	22106.3	0.03204		0.70563	0.54972	0.70563	0.56663	0.70563	0.19255	0.70563	0.47723	0.70563	0.47578
10.24	1354		238.069	253.708	238.828	314.195		533.6	65084.3	65302.2	46618.5	46912.2	47608.9	64018.1	533.6	67236.5	66719.3	38166.9	38166.9	42645.6	62240.6		34.1682	0.74917	31.2098	0.7544		22112.7	0.06953	22112.7	0.06846	22112.7	0.13238	22106.8	0.03485	22106.8	0.03351		0.73631	0.57356	0.73631	0.59127	0.73631	0.15393	0.73631	0.4886	0.73631	0.46668
10.25	1321		239.655	271.022	240.414	312.999		533.5	67402.7	67295.1	46570.2	46878.3	47872.1	65685	533.5	70145.9	69408.9	38117.2	38117.2	43782.3	63743.9		34.3773	0.74917	31.2113	0.75435		22113.2	0.07472	22113.2	0.07365	22113.2	0.14637	22107.3	0.03637	22107.3	0.03494		0.76699	0.59254	0.76699	0.6107	0.76699	0.12031	0.76699	0.49311	0.76699	0.45182
10.26	1370		241.241	274.551	242	316.39		533.4	70225.9	69289.3	46515.6	46839.3	48226.1	67255.1	533.4	72188	71898.5	38062.5	38062.5	45142.6	64818.4		34.5982	0.74918	31.2497	0.75436		22113.7	0.08058	22113.7	0.07943	22113.7	0.16189	22107.8	0.038	22107.8	0.03661		0.79767	0.61225	0.79767	0.63042	0.79767	0.11567	0.79767	0.49812	0.79767	0.44445
10.27	1282		242.828	273.512	243.586	317.84		533.3	71578.6	71246.5	46453.6	46794	48693.1	68666.5	533.3	73604.4	74115.2	38004.1	38004.1	46748.3	65371.1		34.8195	0.74921	31.2647	0.75436		22114.2	0.08727	22114.2	0.08601	22114.2	0.17965	22108.4	0.03968	22108.4	0.03813		0.82835	0.63847	0.82835	0.65612	0.82835	0.14665	0.82835	0.51185	0.82835	0.45859
10.28	1278		244.414	267.044	245.172	318.906		533.2	73099.9	73130.4	46387.8	46746.3	49302.8	69856.9	533.2	76344.4	76015	37943.2	37943.2	48612.3	65345.9		35.0407	0.74925	31.2856	0.75439		22114.7	0.09449	22114.7	0.09302	22114.7	0.19868	22108.9	0.04155	22108.9	0.04002		0.85903	0.6752	0.85903	0.69176	0.85903	0.191	0.85903	0.54045	0.85903	0.50153
10.29	1279		246	261.662	246.759	326.26		533.1	75236.1	74909.3	46317.8	46695.8	50083.9	70765.3	533.1	77688.6	77601.2	37877.6	37877.6	50741.3	64737.4		35.266	0.74924	31.3164	0.75437		22115.2	0.10271	22115.2	0.10079	22115.2	0.2197	22109.4	0.04354	22109.5	0.04196		0.88971	0.7232	0.88971	0.73812	0.88971	0.2304	0.88971	0.5851	0.88971	0.56935
10.3	1326		247.586	262.618	248.345	312.162		533	77260.5	76555.4	46242.1	46641.3	51063.7	71334.6	533	78703.8	78921.9	37809.5	37809.5	53132.5	63598.9		35.4902	0.74924	31.3391	0.75444		22115.7	0.11138	22115.7	0.10912	22115.7	0.2423	22110	0.04575	22110	0.04417		0.92039	0.77977	0.92039	0.79267	0.92039	0.25492	0.92039	0.64172	0.92039	0.65089
10.31	1300		249.172	263.815	249.931	312.912		532.9	78437.7	78061.4	46160.9	46583	52272.9	71527.3	532.9	80180.7	80056.4	37739.6	37739.6	55774.2	62021.9		35.7312	0.74927	31.3691	0.75443		22116.2	0.12034	22116.2	0.11791	22116.2	0.26619	22110.5	0.04811	22110.5	0.0463		0.95107	0.83999	0.95107	0.85069	0.95107	0.25898	0.95107	0.70315	0.95107	0.73403
10.32	1343		250.759	250.989	251.517	306.386		532.8	79898	79441.5	46076.4	46523.5	53742.9	71327.9	532.8	80905.1	81091	37667	37667	58641.6	60116.4		35.9602	0.74929	31.3889	0.7544		22116.7	0.12994	22116.7	0.12728	22116.7	0.29151	22111	0.05072	22110.9	0.04907		0.98175	0.89833	0.98175	0.90684	0.98175	0.23987	0.98175	0.76165	0.98175	0.80892
10.33	1280		252.345	251.648	253.103	313.208		532.7	80486.6	80725	45987.8	46462.1	55495.3	70743.2	532.7	81327.3	82101.7	37593.1	37593.1	61693.5	58001.2		36.1763	0.74928	31.4259	0.75445		22117.2	0.13954	22117.2	0.1365	22117.2	0.31662	22111.4	0.05394	22111.4	0.05223		1.01243	0.95007	1.01243	0.95668	1.01243	0.19748	1.01243	0.81068	1.01243	0.86905
10.34	1304		253.931	252.923	254.69	313.527		532.6	80973.7	81964.6	45897.5	46401.6	57552.6	69805.4	532.6	83100.2	83144.1	37518.3	37518.3	64882	55780.4		36.4177	0.74931	31.4435	0.75446		22117.7	0.14955	22117.7	0.14604	22117.7	0.34193	22111.8	0.05721	22111.8	0.05547		1.04311	0.99235	1.04311	0.99762	1.04311	0.13452	1.04311	0.84585	1.04311	0.91171
10.35	1257		255.517	264.197	256.276	302.879		532.5	81851.9	83216.8	45805.6	46342.3	59921.3	68564.5	532.5	83683.2	84240.9	37440.3	37440.5	68135.9	53545.3		36.6727	0.74932	31.479	0.75444		22118.2	0.16064	22118.2	0.15647	22118.2	0.3698	22112.2	0.06088	22112.2	0.05925		1.07379	1.02475	1.07379	1.02954	1.07379	0.05975	1.07379	0.86547	1.07379	0.93834
10.36	1288		257.103	265.921	257.862	306.805		532.4	85103.7	84539.1	45711.3	46283.8	62599.1	67078.8	532.4	84731.5	85393.3	37361.3	37361.5	71383.5	51370.8		36.9196	0.74932	31.5164	0.75446		22118.7	0.17038	22118.7	0.16569	22118.7	0.3942	22112.6	0.06494	22112.6	0.06341		1.10447	1.04966	1.10447	1.0551	1.10447	0.05769	1.10447	0.87095	1.10447	0.95484
10.37	1306		258.69	260.422	259.448	312.672		532.3	85381.4	85973.9	45608.1	46220.1	65565.2	65404.8	532.3	87082	86574	37280.3	37280.8	74541.6	49312.1		37.1599	0.74937	31.5472	0.7545		22119.2	0.17987	22119.2	0.17487	22119.2	0.41798	22112.9	0.06952	22112.9	0.06804		1.13515	1.0721	1.13515	1.0795	1.13515	0.14641	1.13515	0.86701	1.13515	0.97125
10.38	1335		260.276	261.994	261.034	302.256		532.2	86720.9	87558.6	45504	46159.6	68791.5	63615.5	532.2	87348.6	87730.9	37195.1	37196.4	77514.5	47410.3		37.3907	0.74934	31.5695	0.75449		22119.7	0.18907	22119.7	0.18406	22119.7	0.44052	22113.3	0.07482	22113.3	0.07343		1.16583	1.09903	1.16583	1.10951	1.16583	0.23682	1.16583	0.86145	1.16583	1.00007
10.39	1285		261.862	269.81	262.621	318.72		532.1	89175.4	89302.7	45396.1	46100.1	72230.2	61764.6	532.1	89539.8	88804.8	37109.3	37111.9	80218.8	45692.7		37.6548	0.74939	31.6047	0.75444		22120.2	0.19894	22120.2	0.19358	22120.2	0.46226	22113.7	0.08056	22113.7	0.07932		1.1965	1.13766	1.1965	1.15185	1.1965	0.31526	1.1965	0.86396	1.1965	1.05264
10.4	1302		263.448	253.849	264.207	310.211		532	91567.2	91188.2	45281.4	46039.5	75808	59903.6	532	89925.5	89716.3	37019.7	37024.9	82560.2	44170.6		37.905	0.74946	31.6373	0.75447		22120.7	0.20894	22120.7	0.20328	22120.7	0.48207	22114.1	0.08711	22114.1	0.08607		1.22718	1.19333	1.22718	1.21104	1.22718	0.37322	1.22718	0.88357	1.22718	1.13481
10.41	1296		265.034	256.073	265.793	311.256		531.9	93140.8	93180.1	45160.2	45978.7	79445.3	58076.4	531.9	91881.8	90392	36929.2	36939.6	84463.7	42847.2		38.1533	0.74945	31.6677	0.75448		22121.2	0.21962	22121.2	0.21385	22121.2	0.5009	22114.5	0.09409	22114.5	0.093		1.25786	1.26762	1.25786	1.2878	1.25786	0.40407	1.25786	0.92534	1.25786	1.24464
10.42	1275		266.621	243.882	267.379	309.922		531.8	96513.3	95223.8	45034.6	45921.4	83050.8	56320.8	531.8	91638.7	90755.6	36835.3	36855.1	85859.7	41711.2		38.3958	0.7495	31.7036	0.75458		22121.7	0.23144	22121.7	0.22583	22121.7	0.51939	22114.9	0.10281	22115	0.10181		1.28854	1.35774	1.28854	1.37867	1.28854	0.40336	1.28854	0.98816	1.28854	1.37365
10.43	1252		268.207	254.379	268.966	304.293		531.7	99233.2	97236	44899.8	45864.4	86509	54662.2	531.7	91495.5	90746.9	36741.6	36778.6	86698.2	40753.2		38.6489	0.74952	31.7325	0.75452		22122.2	0.24454	22122.2	0.23939	22122.2	0.53697	22115.4	0.11106	22115.5	0.11012		1.31922	1.4573	1.31922	1.47701	1.31922	0.3695	1.31922	1.06541	1.31922	1.50999
10.44	1374		269.793	250.008	270.552	309.399		531.6	100366	99131.5	44757.6	45812.4	89713.5	53120.7	531.6	90378.6	90319.3	36647.9	36715	86947	39953.1		38.9054	0.74958	31.771	0.7546		22122.7	0.26002	22122.7	0.25531	22122.7	0.55481	22116	0.11966	22116	0.11879		1.3499	1.55792	1.3499	1.57451	1.3499	0.30494	1.3499	1.14743	1.3499	1.64125
10.45	1314		271.379	250.437	272.138	309.451		531.5	101079	100816	44611.9	45773.3	92551.5	51714.6	531.5	90038.2	89449.8	36556.1	36674.3	86595.2	39292.4		39.1779	0.74952	31.7966	0.75453		22123.2	0.27763	22123.2	0.27306	22123.2	0.57225	22116.6	0.12871	22116.6	0.12775		1.38058	1.65075	1.38058	1.66263	1.38058	0.21973	1.38058	1.22409	1.38058	1.75615
10.46	1309		272.966	259.761	273.724	314.29		531.4	101304	102195	44464.1	45755	94918.7	50449.5	531.4	87523.2	88136.8	36464.6	36667.2	85651.1	38747.8		39.4325	0.74961	31.8596	0.75456		22123.7	0.29784	22123.7	0.29306	22123.7	0.59036	22117.3	0.13769	22117.3	0.13676		1.41126	1.72759	1.41126	1.73363	1.41126	0.15	1.41126	1.2864	1.41126	1.84542
10.47	1254		274.552	257.705	275.31	297.628		531.3	102931	103186	44315.3	45769.2	96721.3	49325.7	531.3	85663.3	86410.3	36377.3	36714.8	84147.6	38302.4		39.6922	0.74957	31.9069	0.75459		22124.2	0.32402	22124.2	0.31931	22124.2	0.61284	22118	0.14701	22118	0.14598		1.44194	1.78162	1.44194	1.78121	1.44194	0.18315	1.44194	1.32736	1.44194	1.90215
10.48	1243		276.138	258.331	276.897	307.451		531.2	103200	103715	44161.8	45828.3	97875.6	48335.2	531.2	83137.6	84325.6	36293	36839.7	82134.9	37937		39.9615	0.74968	31.9472	0.75461		22124.7	0.34926	22124.7	0.34532	22124.7	0.63393	22118.8	0.15622	22118.8	0.15484		1.47262	1.80774	1.47262	1.80083	1.47262	0.30141	1.47262	1.34221	1.47262	1.92193
10.49	1285		277.724	245.794	278.483	307.879		531.1	102650	103750	44007.2	45960.7	98332.6	47471.4	531.1	80892.5	81962.2	36212.9	37074.1	79677.8	37636.2		40.2263	0.74972	31.9695	0.75459		22125.2	0.37769	22125.2	0.37456	22125.2	0.65746	22119.5	0.16547	22119.5	0.16374		1.5033	1.80281	1.5033	1.78987	1.5033	0.43693	1.5033	1.3286	1.5033	1.90289
10.5	1288		279.31	252.186	280.069	302.847		531	102187	103291	43853.7	46204.2	98067.9	46725.8	531	78623.8	79425.2	36136.5	37455.1	76856.9	37386.2		40.5065	0.74969	32.0256	0.75461		22125.7	0.40768	22125.7	0.40587	22125.7	0.68235	22120.2	0.17511	22120.2	0.17276		1.53398	1.76562	1.53398	1.7476	1.53398	0.56241	1.53398	1.28656	1.53398	1.84552
10.51	1278		280.897	247.709	281.655	301.812		530.9	100843	102378	43700.9	46609.1	97086.7	46084.6	530.9	75663.7	76832.9	36063.9	38026.9	73757.9	37175.9		40.7619	0.74971	32.0853	0.75457		22126.2	0.44103	22126.2	0.43875	22126.2	0.70922	22120.9	0.18492	22120.9	0.18184		1.56466	1.69686	1.56466	1.6751	1.56466	0.66266	1.56466	1.2184	1.56466	1.75249
10.52	1259		282.483	247.735	283.241	303.748		530.8	100288	101103	43551.3	47244.4	95424.8	45536.1	530.8	74017.8	74313.9	35996.1	38838.4	70470.3	36997.6		41.023	0.74979	32.1358	0.75467		22126.7	0.47588	22126.7	0.47387	22126.7	0.73719	22121.6	0.1968	22121.6	0.1926		1.59534	1.59891	1.59534	1.57502	1.59534	0.72678	1.59534	1.12858	1.59534	1.62827
10.53	1269		284.069	252.832	284.828	302.186		530.7	100293	99592.4	43402.8	48188.7	93143.9	45065.4	530.7	72609.8	71997.5	35931.1	39931.6	67085.8	36842.4		41.2974	0.74979	32.1952	0.75462		22127.2	0.5117	22127.2	0.50994	22127.2	0.76564	22122.2	0.2085	22122.1	0.20309		1.62602	1.47562	1.62602	1.45134	1.62602	0.74754	1.62602	1.02358	1.62602	1.47879
10.54	1283		285.655	252.479	286.414	290.419		530.6	98445.1	98009.6	43253.8	49535.1	90324	44658.1	530.6	70932.3	69997.4	35868.4	41344.2	63685.2	36704.9		41.5744	0.74984	32.2421	0.7547		22127.7	0.54944	22127.7	0.54848	22127.7	0.79544	22122.7	0.22132	22122.7	0.21453		1.6567	1.33201	1.6567	1.309	1.6567	0.72228	1.6567	0.91176	1.6567	1.31093
10.55	1252		287.241	245.334	288	284.252		530.5	98128.4	96544.6	43109.3	51382	87073.4	44307.8	530.5	69985.2	68409.7	35808.4	43094.7	60350.2	36581.7		41.8443	0.74987	32.2886	0.75474		22128.2	0.5871	22128.2	0.58742	22128.2	0.82438	22123.1	0.23633	22123.2	0.22794		1.68738	1.17392	1.68738	1.1536	1.68738	0.65508	1.68738	0.80313	1.68738	1.13211
10.56	1244		288.828	243.572	289.586	307.852		530.4	96068.2	95376.1	42965.2	53809.7	83496.5	44000.3	530.4	68673.8	67289.8	35750	45177	57143.9	36468.9		42.1249	0.74999	32.3468	0.75468		22128.7	0.62603	22128.7	0.62628	22128.7	0.85207	22123.5	0.25297	22123.6	0.24269		1.71806	1.00772	1.71806	0.99106	1.71806	0.56169	1.71806	0.7088	1.71806	0.94981
10.57	1274		290.414	222.292	291.172	314.98		530.3	96027.8	94665.8	42826.2	56877.8	79709	43731.3	530.3	67912.9	66651.2	35693.7	47554.4	54119.2	36365		42.3989	0.75007	32.4051	0.75478		22129.2	0.66556	22129.2	0.6654	22129.2	0.878	22124	0.27284	22124	0.26032		1.74874	0.83995	1.74874	0.82725	1.74874	0.48108	1.74874	0.63916	1.74874	0.77119
10.58	1279		292	245.201	292.759	303.163		530.2	95829.3	94514.2	42686.9	60578.5	75820.9	43488.7	530.2	66841	66456.2	35638.6	50146.2	51319.6	36267.7		42.6587	0.7501	32.474	0.7548		22129.7	0.70463	22129.7	0.70452	22129.7	0.9018	22124.4	0.29513	22124.4	0.27991		1.77942	0.67717	1.77942	0.66788	1.77942	0.48235	1.77942	0.60036	1.77942	0.60291
10.59	1311		293.586	249.012	294.345	304.768		530.1	95261.1	94948.9	42547.7	64846.2	71931.6	43266.6	530.1	66696.7	66616.7	35585.3	52840.9	48769.8	36176.5		42.9359	0.75007	32.5311	0.75484		22130.2	0.74985	22130.2	0.74952	22130.2	0.92646	22124.8	0.31999	22124.8	0.30197		1.8101	0.52585	1.8101	0.51828	1.8101	0.60477	1.8101	0.59053	1.8101	0.45114
10.6	1299		295.172	244.095	295.931	313.489		530	95526.1	95898.4	42409.7	69517.9	68138.4	43061.6	530	66037.6	66997.4	35532.1	55486	46486.4	36089.1		43.2052	0.75008	32.5956	0.75481		22130.7	0.78824	22130.7	0.7896	22130.7	0.94576	22125.2	0.34838	22125.2	0.32695		1.84078	0.39261	1.84078	0.38369	1.84078	0.80924	1.84078	0.6002	1.84078	0.3222
10.61	1283		296.759	248.067	297.517	289.178		529.9	95408.7	97176	42270.6	74335.5	64514.2	42867.6	529.9	66445.1	67434.1	35479.9	57915.4	44472.7	36005.8		43.4814	0.75015	32.6714	0.75482		22131.2	0.82861	22131.2	0.83073	22131.2	0.9635	22125.6	0.37865	22125.6	0.3538		1.87146	0.28496	1.87146	0.27001	1.87146	1.0456	1.87146	0.61717	1.87146	0.22442
10.62	1333		298.345	250.042	299.103	278.28		529.8	97453.3	98478.5	42131.5	78940.1	61118.7	42682.7	529.8	66143.2	67746.5	35426.9	59955.7	42720.4	35924.3		43.7525	0.75018	32.7406	0.75485		22131.7	0.86853	22131.7	0.87107	22131.7	0.97831	22126.1	0.41658	22126.1	0.38731		1.90214	0.21192	1.90214	0.18594	1.90214	1.28165	1.90214	0.63114	1.90214	0.16992
10.63	1293		299.931	245.271	300.69	304.368		529.7	98284.6	99381.9	41986.7	82861.9	57994.2	42499.2	529.7	65884.3	67764.2	35374.4	61447.8	41219.8	35845.5		44.0331	0.75022	32.8132	0.75489		22132.2	0.90764	22132.2	0.90962	22132.2	0.99103	22126.5	0.45194	22126.5	0.41827		1.93282	0.17955	1.93282	0.14433	1.93282	1.49711	1.93282	0.63534	1.93282	0.16332
10.64	1254		301.517	245.393	302.276	294.409		529.6	99133.4	99409.3	41839.2	85602	55167.3	42318.5	529.6	66330.8	67345.8	35322.3	62270.7	39950.5	35769.1		44.3085	0.75031	32.8842	0.75489		22132.7	0.94743	22132.7	0.94953	22132.7	1.00156	22126.9	0.48885	22126.9	0.45098		1.9635	0.17814	1.9635	0.14618	1.9635	1.67954	1.9635	0.62632	1.9635	0.18378
10.65	1286		303.103	231.609	303.862	289.334		529.5	97988.6	98129.1	41689.2	86714.8	52653.3	42139.5	529.5	66455.2	66396.3	35269.2	62350.6	38890.5	35693.7		44.5972	0.75033	32.9531	0.75495		22133.2	0.98447	22133.2	0.98666	22133.2	1.00923	22127.3	0.52706	22127.3	0.48502		1.99418	0.18625	1.99418	0.16695	1.99418	1.82379	1.99418	0.60318	1.99418	0.20766
10.66	1274		304.69	254.519	305.448	289.753		529.4	95503.4	95325.3	41541.8	85988.1	50454.5	41966.4	529.4	67187.4	64880.8	35215.9	61677.5	38015.5	35619.6		44.8796	0.75042	33.0355	0.75501		22133.7	1.02019	22133.7	1.02365	22133.7	1.01457	22127.8	0.5658	22127.8	0.51958		2.02485	0.18879	2.02485	0.18553	2.02485	1.9328	2.02485	0.56678	2.02485	0.2243
10.67	1209		306.276	250.91	307.034	297.524		529.3	91584.2	91088.7	41400.5	83526.4	48561.4	41802	529.3	63623.3	62823.2	35161.2	60300.7	37299.4	35545.6		45.1569	0.75041	33.0971	0.75503		22134.2	1.05339	22134.2	1.05772	22134.2	1.0171	22128.2	0.60499	22128.3	0.55567		2.05553	0.1796	2.05553	0.19366	2.05553	2.01852	2.05553	0.51914	2.05553	0.23033
10.68	1322		307.862	253.033	308.621	305.473		529.2	86646.1	85784.3	41269.1	79713.1	46959.8	41649.7	529.2	61764.9	60315.6	35112.6	58335.5	36726.3	35479		45.4412	0.75039	33.1839	0.75505		22134.7	1.08366	22134.7	1.08838	22134.7	1.01669	22128.7	0.6435	22128.7	0.59138		2.08621	0.15734	2.08621	0.18917	2.08621	2.10159	2.08621	0.46293	2.08621	0.22501
10.69	1307		309.448	243.709	310.207	305.669		529.1	80868.7	79882.2	41150.3	75046.3	45624.8	41511.8	529.1	58816.8	57477	35067	55924.2	36270.2	35416.6		45.7203	0.75049	33.2564	0.75504		22135.2	1.11176	22135.2	1.11627	22135.2	1.01394	22129.2	0.68084	22129.2	0.62791		2.11689	0.12299	2.11689	0.17222	2.11689	2.20807	2.11689	0.4011	2.11689	0.20853
10.7	1229		311.034	244.096	311.793	305.705		529	74886.7	73847.4	41046.3	70018.5	44531.3	41390.2	529	54758.3	54462	35026.4	53241.4	35913	35360.4		45.9943	0.75057	33.3469	0.75512		22135.7	1.13552	22135.7	1.14006	22135.7	1.00892	22129.7	0.71807	22129.7	0.66552		2.14757	0.07868	2.14757	0.14403	2.14757	2.36225	2.14757	0.33662	2.14757	0.18147
10.71	1202		312.621	246.403	313.379	309.415		528.9	68005.8	68047.8	40957.7	65029	43648.9	41285.3	528.9	51169.5	51424.8	34992.7	50459.9	35638.1	35312		46.2683	0.75057	33.4326	0.75513		22136.2	1.15597	22136.2	1.16165	22136.2	1.00163	22130.2	0.75404	22130.3	0.70307		2.17825	0.02807	2.17825	0.10639	2.17825	2.57786	2.17825	0.27236	2.17825	0.14483
10.72	1249		314.207	229.845	314.966	300.966		528.8	61791.2	62750.7	40886.9	60375	42950.1	41199.4	528.8	48098.9	48503.8	34965	47733.9	35429.2	35270.6		46.557	0.75066	33.515	0.75522		22136.7	1.17255	22136.7	1.17878	22136.7	0.9933	22130.9	0.79502	22130.9	0.74903		2.20893	0.03317	2.20893	0.06147	2.20893	2.8528	2.20893	0.21122	2.20893	0.10053
10.73	1239		315.793	221.979	316.552	298.756		528.7	57104.9	58127.8	40832.2	56255.5	42406	41130.6	528.7	44294.9	45816	34942.5	45193.2	35272.5	35235.3		46.8391	0.75072	33.6018	0.75525		22137.2	1.18726	22137.2	1.19383	22137.2	0.98275	22131.4	0.8285	22131.4	0.78798		2.23961	0.09065	2.23961	0.01192	2.23961	3.1708	2.23961	0.15672	2.23961	0.05481
10.74	1256		317.379	243.374	318.138	293.258		528.6	53898.8	54246.1	40789.5	52763.6	41986.7	41074.9	528.6	42773	43439	34926.5	42926.6	35158.2	35207.3		47.1251	0.75078	33.7015	0.7553		22137.7	1.19733	22137.7	1.2041	22137.7	0.97243	22131.9	0.8612	22131.9	0.82796		2.27029	0.14818	2.27029	0.04069	2.27029	3.50697	2.27029	0.11468	2.27029	0.04642
10.75	1208		318.966	249.398	319.724	287.442		528.5	50500.7	51107.5	40755.2	49923.3	41666.4	41028.3	528.5	40842.9	41414.9	34913.1	40984.8	35073.9	35182.5		47.412	0.75079	33.7887	0.75534		22138.2	1.20455	22138.2	1.21161	22138.2	0.96263	22132.4	0.89248	22132.4	0.86764		2.30097	0.20238	2.30097	0.09256	2.30097	3.83353	2.30097	0.09505	2.30097	0.09701
10.76	1257		320.552	251.168	321.31	283.319		528.4	48198.5	48654.7	40729.7	47696.7	41426.1	40991.3	528.4	39072.4	39752.4	34903	39383.5	35013.2	35161.7		47.6907	0.75089	33.881	0.75541		22138.7	1.20913	22138.7	1.21606	22138.7	0.95338	22132.9	0.92219	22133	0.90704		2.33165	0.2509	2.33165	0.14178	2.33165	4.12369	2.33165	0.10319	2.33165	0.16002
10.77	1240		322.138	260.377	322.897	288.11		528.3	46420.1	46793.3	40710.1	46005.7	41247	40960.9	528.3	38096.9	38433.3	34895.8	38110	34970.5	35144.5		47.968	0.75092	33.9887	0.75548		22139.2	1.2114	22139.2	1.21884	22139.2	0.945	22133.4	0.95096	22133.4	0.94564		2.36233	0.29192	2.36233	0.18609	2.36233	4.35395	2.36233	0.12802	2.36233	0.22435
10.78	1279		323.724	250.919	324.483	303.536		528.2	45121.6	45418.3	40695.2	44758.2	41114.7	40935.8	528.2	38121.9	37421.9	34890.4	37132.8	34940.3	35129.6		48.2538	0.75099	34.0857	0.75545		22139.7	1.21208	22139.7	1.21911	22139.7	0.93747	22133.8	0.97772	22133.8	0.98214		2.39301	0.32417	2.39301	0.2237	2.39301	4.50547	2.39301	0.15723	2.39301	0.28626
10.79	1237		325.31	230.35	326.069	300.692		528.1	44720.7	44420.8	40683.6	43856.1	41017.2	40914.7	528.1	37155.4	36668.8	34884.8	36405.6	34917.9	35115.1		48.5314	0.75101	34.181	0.75556		22140.2	1.21142	22140.2	1.21853	22140.2	0.93139	22134.1	1.00301	22134.2	1.01692		2.42369	0.347	2.42369	0.25336	2.42369	4.56487	2.42369	0.18508	2.42369	0.34325
10.8	1299		326.897	229.684	327.655	304.116		528	44426.2	43704.6	40673	43211.3	40944.3	40895.1	528	36818.5	36127.3	34881	35884	34902.6	35102.7		48.8186	0.7511	34.2711	0.75561		22140.7	1.20958	22140.7	1.21712	22140.7	0.92668	22134.5	1.02623	22134.5	1.04873		2.45437	0.36039	2.45437	0.27446	2.45437	4.52465	2.45437	0.20929	2.45437	0.39348
10.81	1308		328.483	252.295	329.241	280.85		527.9	43141.4	43190.2	40663.2	42750.7	40889.1	40876.8	527.9	36019.1	35748.6	34877.7	35520.9	34891.6	35091.4		49.1011	0.75116	34.3729	0.75563		22141.2	1.20632	22141.2	1.2139	22141.2	0.92339	22134.9	1.0473	22134.9	1.07732		2.48505	0.365	2.48505	0.28716	2.48505	4.38329	2.48505	0.229	2.48505	0.43574
10.82	1267		330.069	243.278	330.828	288.225		527.8	43181.6	42819	40656.7	42420.7	40849.5	40862.3	527.8	35493.9	35491.7	34875.7	35276.7	34884.6	35081.8		49.386	0.7512	34.4825	0.75569		22141.7	1.2034	22141.7	1.21115	22141.7	0.92163	22135.3	1.06641	22135.3	1.10307		2.51573	0.36209	2.51573	0.29234	2.51573	4.1451	2.51573	0.24403	2.51573	0.46949
10.83	1257		331.655	237.556	332.414	296.402		527.7	43562	42543.5	40650.1	42177	40818.6	40848.1	527.7	35740.5	35322.3	34874.6	35117.7	34880.2	35073.6		49.6634	0.75127	34.5806	0.75574		22142.2	1.2001	22142.2	1.20751	22142.2	0.92078	22135.7	1.08482	22135.7	1.12707		2.54641	0.35345	2.54641	0.29159	2.54641	3.81971	2.54641	0.25465	2.54641	0.49488
10.84	1240		333.241	235.365	334	293.167		527.6	42655.7	42331.2	40642.5	41990	40792.8	40833.3	527.6	35131.9	35212	34873.2	35016.4	34876.7	35065.3		49.9462	0.75137	34.6715	0.75592		22142.7	1.19623	22142.7	1.20338	22142.7	0.92106	22136.1	1.09888	22136.1	1.14498		2.57709	0.34117	2.57709	0.287	2.57709	3.42133	2.57709	0.26141	2.57709	0.51275
10.85	1270		334.828	240.937	335.586	287.431		527.5	41865.3	42164.7	40637.2	41844.1	40773.8	40821.2	527.5	35100	35142.6	34872.7	34954.8	34874.9	35058.3		50.2201	0.75147	34.7876	0.75589		22143.2	1.19326	22143.2	1.20043	22143.2	0.92204	22136.5	1.1107	22136.4	1.15916		2.60777	0.32754	2.60777	0.28096	2.60777	2.96771	2.60777	0.26505	2.60777	0.52458
10.86	1272		336.414	234.56	337.172	292.391		527.4	41908.7	42030	40634	41726.7	40759.8	40811.6	527.4	35651.3	35098.9	34872.3	34918.1	34873.6	35051.8		50.4925	0.75157	34.8891	0.75595		22143.7	1.19021	22143.7	1.19722	22143.7	0.92348	22136.8	1.12044	22136.8	1.1702		2.63845	0.3147	2.63845	0.27575	2.63845	2.47908	2.63845	0.26647	2.63845	0.53242
10.87	1272		338	235.505	338.759	305.108		527.3	42002.9	41916.1	40630.7	41627.6	40747.8	40802.1	527.3	34777	35070.2	34871	34895.8	34871.8	35044.6		50.7653	0.7516	35.0067	0.75607		22144.2	1.18778	22144.2	1.1945	22144.2	0.92552	22137.3	1.12839	22137.3	1.17819		2.66913	0.30462	2.66913	0.27322	2.66913	1.97682	2.66913	0.26669	2.66913	0.53874
10.88	1210		339.586	241.493	340.345	298.175		527.2	41780.6	41817.4	40627.1	41541.9	40737	40792.7	527.2	35089.6	35052.7	34871.2	34884.2	34871.6	35039.2		51.0312	0.75161	35.121	0.75613		22144.7	1.18583	22144.7	1.19257	22144.7	0.92763	22137.8	1.13446	22137.8	1.18345		2.69981	0.29895	2.69981	0.27458	2.69981	1.48226	2.69981	0.26692	2.69981	0.54634
10.89	1218		341.172	238.063	341.931	284.438		527.1	41652.8	41731.1	40624	41467.2	40727.9	40784.2	527.1	34999	35040.4	34870.8	34877.5	34871.1	35033.5		51.2886	0.75168	35.2312	0.75626		22145.2	1.18482	22145.2	1.19136	22145.2	0.92964	22138.4	1.13925	22138.4	1.18638		2.73049	0.29922	2.73049	0.28056	2.73049	1.0157	2.73049	0.26866	2.73049	0.55804
10.9	1278		342.759	233.162	343.517	303.445		527	41928.5	41654.6	40621.3	41401.3	40719.8	40776.2	527	35281.2	35031.7	34870.6	34873.9	34870.7	35028.2		51.5689	0.75174	35.3547	0.75634		22145.7	1.18455	22145.7	1.19105	22145.7	0.93206	22139	1.14263	22139	1.18737		2.76117	0.30698	2.76117	0.29171	2.76117	0.59632	2.76117	0.27377	2.76117	0.57635
10.91	1213		344.345	240.054	345.103	295.087		526.9	41434.9	41585.2	40617.9	41341.6	40711.6	40767.8	526.9	35136.9	35024.3	34869.9	34871.5	34870	35022.6		51.8384	0.75192	35.4759	0.75636		22146.2	1.18413	22146.2	1.19047	22146.2	0.93456	22139.7	1.14498	22139.7	1.18673		2.79184	0.32367	2.79184	0.30871	2.79184	0.24993	2.79184	0.28433	2.79184	0.60304
10.92	1259		345.931	242.269	346.69	285.642		526.8	41489.7	41523.5	40615.8	41289	40705.2	40760.9	526.8	34944.1	35018.4	34869.4	34870.2	34869.5	35017.6		52.1172	0.75189	35.5924	0.75648		22146.7	1.18458	22146.7	1.19046	22146.7	0.93707	22140.4	1.14647	22140.4	1.18494		2.82252	0.35033	2.82252	0.33239	2.82252	0.15322	2.82252	0.30226	2.82252	0.6388
10.93	1213		347.517	233.773	348.276	286.848		526.7	41389.5	41467.4	40613.5	41241.4	40698.9	40754.1	526.7	34800.5	35013.4	34869.3	34869.6	34869.3	35013		52.3839	0.75199	35.718	0.75658		22147.2	1.18501	22147.2	1.19071	22147.2	0.94011	22141.2	1.14745	22141.2	1.18217		2.8532	0.38703	2.8532	0.36337	2.8532	0.33857	2.8532	0.32865	2.8532	0.68307
10.94	1235		349.103	233.451	349.862	283.786		526.6	41605.1	41416.3	40611.5	41198.3	40693.2	40747.7	526.6	35061.8	35009.1	34869.4	34869.6	34869.4	35008.9		52.6484	0.75209	35.8276	0.75666		22147.7	1.18589	22147.7	1.19093	22147.7	0.94358	22141.8	1.14783	22141.9	1.17902		2.88388	0.43261	2.88388	0.40151	2.88388	0.48706	2.88388	0.36334	2.88388	0.73411
10.95	1228		350.69	229.009	351.448	274.767		526.5	41627.7	41369	40608.9	41158.6	40687.2	40741	526.5	34943.2	35004.6	34869.1	34869.1	34869.1	35004.5		52.9151	0.75219	35.9613	0.75672		22148.2	1.18663	22148.2	1.19116	22148.2	0.94767	22142.7	1.148	22142.7	1.17532		2.91456	0.48475	2.91456	0.44566	2.91456	0.57344	2.91456	0.40484	2.91456	0.7893
10.96	1252		352.276	232.83	353.034	289.546		526.4	41465.7	41325.5	40606.2	41122.2	40681.3	40734.3	526.4	34728	35000.6	34868.9	34869	34868.9	35000.6		53.1814	0.75223	36.084	0.75683		22148.7	1.18676	22148.7	1.19107	22148.7	0.95259	22143.3	1.14802	22143.4	1.1721		2.94524	0.54025	2.94524	0.49362	2.94524	0.60345	2.94524	0.45067	2.94524	0.84543
10.97	1283		353.862	241.388	354.621	293.142		526.3	41271.5	41285.7	40603.9	41089.1	40676.1	40728.3	526.3	34803.6	34997.1	34869.2	34869.2	34869.2	34997.1		53.4474	0.75235	36.2133	0.75686		22149.2	1.18639	22149.2	1.18992	22149.2	0.95837	22144	1.14805	22144	1.16931		2.97592	0.59543	2.97592	0.5424	2.97592	0.58951	2.97592	0.49777	2.97592	0.89907
10.98	1281		355.448	237.865	356.207	288.321		526.2	41125.2	41249.3	40602.2	41059.3	40671.5	40722.9	526.2	34236.3	34993.6	34869.3	34869.3	34869.3	34993.6		53.7312	0.75248	36.3258	0.75702		22149.7	1.18509	22149.7	1.18788	22149.7	0.96509	22144.5	1.14823	22144.5	1.16705		3.0066	0.64647	3.0066	0.58857	3.0066	0.54836	3.0066	0.54288	3.0066	0.94689
10.99	1290		357.034	225.185	357.793	281.41		526.1	42226.5	41216.1	40600.8	41032.1	40667.5	40718.1	526.1	34971.5	34991.3	34870.4	34870.4	34870.4	34991.3		53.9979	0.75254	36.4485	0.75712		22150.2	1.18271	22150.2	1.18459	22150.2	0.97272	22145	1.1487	22145.2	1.16537		3.03728	0.68976	3.03728	0.62871	3.03728	0.49974	3.03728	0.58286	3.03728	0.98593
11	1302		358.621	211.858	359.379	282.973		526	41436.7	41182.3	40596.6	41004.2	40660.7	40710.5	526	34634.6	34987.9	34870.2	34870.2	34870.2	34987.9		54.2624	0.75262	36.5822	0.75718		22150.7	1.1788	22150.7	1.18033	22150.7	0.98105	22145.5	1.14935	22145.5	1.16468		3.06796	0.72215	3.06796	0.65969	3.06796	0.46317	3.06796	0.61499	3.06796	1.01389
11.01	1204		360.207	244.671	360.966	297.126																	54.5287	0.75264	36.7166	0.7573		22151.2	1.17386	22151.2	1.17435	22151.2	0.99066	22145.9	1.1503	22145.9	1.16458		3.09864	0.74123	3.09864	0.67901	3.09864	0.45087	3.09864	0.6372	3.09864	1.02929
11.02	1230		361.793	225.276	362.552	290.628																	54.7875	0.75272	36.8533	0.75747		22151.7	1.16652	22151.7	1.16531	22151.7	1.00211	22146.3	1.15157	22146.3	1.16526		3.12932	0.74556	3.12932	0.68506	3.12932	0.46084	3.12932	0.64828	3.12932	1.03169
11.03	1298		363.379	228.573	364.138	276.892																	55.057	0.75281	36.9745	0.7575		22152.2	1.15743	22152.2	1.1562	22152.2	1.01298	22146.7	1.15294	22146.7	1.16661		3.16	0.73479	3.16	0.6773	3.16	0.48007	3.16	0.64808	3.16	1.02177
11.04	1256		364.966	219.495	365.724	290.199																	55.3108	0.75289	37.1053	0.75768		22152.7	1.14709	22152.7	1.14485	22152.7	1.02469	22147.1	1.15468	22147.2	1.16865		3.19068	0.70984	3.19068	0.65639	3.19068	0.49485	3.19068	0.63762	3.19068	1.00127
11.05	1218		366.552	226.568	367.31	296.362																	55.5803	0.75306	37.2357	0.75775		22153.2	1.13599	22153.2	1.13282	22153.2	1.03608	22147.5	1.1564	22147.6	1.17071		3.22136	0.67296	3.22136	0.62428	3.22136	0.49769	3.22136	0.61912	3.22136	0.97289
11.06	1212		368.138	241.278	368.897	271.311																	55.8431	0.75311	37.3742	0.75789		22153.7	1.1232	22153.7	1.11892	22153.7	1.04805	22147.9	1.15815	22148	1.17307		3.25204	0.62763	3.25204	0.58418	3.25204	0.48941	3.25204	0.5959	3.25204	0.93992
11.07	1228		369.724	232.922	370.483	272.316																	56.1069	0.7532	37.5148	0.75804		22154.2	1.10989	22154.2	1.10446	22154.2	1.05974	22148.4	1.15987	22148.4	1.17565		3.28272	0.5785	3.28272	0.54042	3.28272	0.47936	3.28272	0.57199	3.28272	0.90572
11.08	1257		371.31	242.112	372.069	275.085																	56.3521	0.75328	37.6405	0.75818		22154.7	1.09552	22154.7	1.08927	22154.7	1.07116	22148.8	1.16114	22148.8	1.17742		3.3134	0.53093	3.3134	0.49804	3.3134	0.4835	3.3134	0.55145	3.3134	0.87305
11.09	1240		372.897	237.701	373.655	294.755																	56.6112	0.75333	37.7826	0.7583		22155.2	1.08056	22155.2	1.07439	22155.2	1.08254	22149.2	1.16189	22149.3	1.17884		3.34408	0.4902	3.34408	0.46197	3.34408	0.51698	3.34408	0.53728	3.34408	0.84339
11.1	1204		374.483	236.368	375.241	298.702																	56.8757	0.75345	37.9226	0.75847		22155.7	1.06623	22155.7	1.05974	22155.7	1.09272	22149.6	1.16193	22149.7	1.1792		3.37476	0.46013	3.37476	0.4357	3.37476	0.58381	3.37476	0.53041	3.37476	0.8165
11.11	1236		376.069	234.666	376.828	272.742																	57.1406	0.7536	38.065	0.75862		22156.2	1.05134	22156.2	1.0446	22156.2	1.10269	22150.1	1.16105	22150.2	1.17835		3.40544	0.44156	3.40544	0.41992	3.40544	0.67475	3.40544	0.52921	3.40544	0.79042
11.12	1227		377.655	238.456	378.414	254.661																	57.3955	0.75367	38.1808	0.75874		22156.7	1.03768	22156.7	1.03044	22156.7	1.11129	22150.6	1.15907	22150.6	1.17593		3.43612	0.43183	3.43612	0.41196	3.43612	0.77456	3.43612	0.52999	3.43612	0.76196
11.13	1250		379.241	237.208	380	273.712																	57.6571	0.75374	38.3467	0.7589		22157.2	1.02444	22157.2	1.01686	22157.2	1.11877	22151.1	1.15572	22151.1	1.17185		3.4668	0.4257	3.4668	0.40688	3.4668	0.86836	3.4668	0.52808	3.4668	0.72743
11.14	1239		380.828	233.134	381.586	284.211																	57.9177	0.7538	38.4698	0.75911		22157.7	1.01191	22157.7	1.00417	22157.7	1.12538	22151.5	1.15083	22151.6	1.16582		3.49748	0.41732	3.49748	0.3992	3.49748	0.944	3.49748	0.519	3.49748	0.68348
11.15	1269		382.414	232.275	383.172	278.959																	58.1747	0.75394	38.6083	0.7592		22158.2	1.00015	22158.2	0.99279	22158.2	1.13005	22152.1	1.14472	22152.1	1.15821		3.52816	0.40177	3.52816	0.3844	3.52816	0.99245	3.52816	0.4992	3.52816	0.62767
11.16	1188		384	233.92	384.759	291.664																	58.4331	0.75401	38.7665	0.75943		22158.7	0.98938	22158.7	0.98224	22158.7	1.13344	22152.7	1.13709	22152.6	1.14835		3.55884	0.37585	3.55884	0.35951	3.55884	1.0078	3.55884	0.46646	3.55884	0.55886
11.17	1239		385.586	230.264	386.345	293.184																	58.6851	0.75412	38.9087	0.75954		22159.2	0.97992	22159.2	0.97278	22159.2	1.13504	22153.2	1.12796	22153.2	1.13691		3.58952	0.33812	3.58952	0.32331	3.58952	0.9871	3.58952	0.41998	3.58952	0.4773
11.18	1275		387.172	211.68	387.931	280.901																	58.9296	0.75424	39.049	0.75968		22159.7	0.97049	22159.7	0.96277	22159.7	1.13466	22153.7	1.11762	22153.7	1.12371		3.62019	0.28882	3.62019	0.27612	3.62019	0.93021	3.62019	0.3603	3.62019	0.38469
11.19	1186		388.759	221.666	389.517	283.977																	59.1877	0.75434	39.1984	0.7599		22160.2	0.96302	22160.2	0.9556	22160.2	1.13247	22154.2	1.10593	22154.3	1.10907		3.65087	0.22953	3.65087	0.2196	3.65087	0.83953	3.65087	0.28919	3.65087	0.28416
11.2	1237		390.345	220.75	391.103	288.187																	59.4451	0.75445	39.3325	0.76011		22160.7	0.9564	22160.7	0.94917	22160.7	1.12852	22154.8	1.09194	22154.8	1.09154		3.68155	0.16286	3.68155	0.15648	3.68155	0.71964	3.68155	0.20938	3.68155	0.18081
11.21	1176		391.931	240.511	392.69	284.97																	59.6956	0.75454	39.4845	0.76028		22161.2	0.95048	22161.2	0.94399	22161.2	1.12263	22155.3	1.07883	22155.3	1.07526		3.71223	0.09224	3.71223	0.09076	3.71223	0.57685	3.71223	0.12429	3.71223	0.08763
11.22	1149		393.517	241.617	394.276	284.006																	59.9361	0.75464	39.6325	0.76046		22161.7	0.94548	22161.7	0.93947	22161.7	1.11591	22155.7	1.06514	22155.7	1.05804		3.74291	0.02298	3.74291	0.03344	3.74291	0.41883	3.74291	0.03794	3.74291	0.07746
11.23	1168		395.103	230.919	395.862	287.513																	60.1778	0.75475	39.779	0.76063		22162.2	0.94142	22162.2	0.9356	22162.2	1.10764	22156.1	1.05159	22156.1	1.04162		3.77359	0.04925	3.77359	0.05362	3.77359	0.25457	3.77359	0.04657	3.77359	0.15587
11.24	1208		396.69	224.958	397.448	298.415																	60.4237	0.75491	39.9325	0.76092		22162.7	0.93779	22162.7	0.93223	22162.7	1.09801	22156.5	1.03766	22156.5	1.02483		3.80427	0.11008	3.80427	0.1073	3.80427	0.09985	3.80427	0.1241	3.80427	0.23716
11.25	1207		398.276	221.532	399.034	273.329																	60.6742	0.75496	40.086	0.76112		22163.2	0.93465	22163.2	0.92946	22163.2	1.08784	22156.9	1.02455	22156.9	1.00916		3.83495	0.1618	3.83495	0.15445	3.83495	0.09743	3.83495	0.192	3.83495	0.30637
11.26	1174		399.862	216.231	400.621	278.678																	60.9087	0.75505	40.2212	0.76129		22163.7	0.93202	22163.7	0.92725	22163.7	1.07684	22157.2	1.01173	22157.3	0.99387		3.86563	0.20175	3.86563	0.19063	3.86563	0.23037	3.86563	0.24746	3.86563	0.35922
11.27	1205		401.448	227.603	402.207	284.002																	61.1578	0.75515	40.3813	0.76155		22164.2	0.92946	22164.2	0.92522	22164.2	1.06555	22157.6	0.99951	22157.6	0.97982		3.89631	0.22844	3.89631	0.21415	3.89631	0.35305	3.89631	0.28852	3.89631	0.39377
11.28	1250		403.034	218.685	403.793	287.754																	61.4037	0.75533	40.5201	0.76181		22164.7	0.92743	22164.7	0.92347	22164.7	1.05397	22158	0.98831	22158	0.96701		3.92699	0.24135	3.92699	0.22447	3.92699	0.45405	3.92699	0.31419	3.92699	0.4095
11.29	1171		404.621	228.035	405.379	283.025																	61.6389	0.75542	40.6809	0.76194		22165.2	0.92569	22165.2	0.92209	22165.2	1.04257	22158.4	0.97775	22158.3	0.95552		3.95767	0.24089	3.95767	0.222	3.95767	0.53027	3.95767	0.32439	3.95767	0.40709
11.3	1210		406.207	225.977	406.966	282.956																	61.8812	0.75554	40.8344	0.7622		22165.7	0.92432	22165.7	0.92083	22165.7	1.03158	22158.7	0.96829	22158.8	0.94525		3.98835	0.2283	3.98835	0.20801	3.98835	0.58096	3.98835	0.31999	3.98835	0.38828
11.31	1251		407.793	227.874	408.552	286.73																	62.1196	0.75571	40.9989	0.76246		22166.2	0.92276	22166.2	0.91992	22166.2	1.02032	22159.1	0.95976	22159.2	0.93633		4.01903	0.20557	4.01903	0.18448	4.01903	0.60713	4.01903	0.30267	4.01903	0.35576
11.32	1162		409.379	233.724	410.138	278.477																	62.3619	0.75593	41.1388	0.7627		22166.7	0.92123	22166.7	0.91847	22166.7	1.01028	22159.6	0.95227	22159.6	0.92868		4.04971	0.17522	4.04971	0.15392	4.04971	0.61123	4.04971	0.27479	4.04971	0.31299
11.33	1179		410.966	237.722	411.724	310.355																	62.5971	0.75592	41.2938	0.76298		22167.2	0.91987	22167.2	0.9173	22167.2	1.00083	22160.2	0.94515	22160.2	0.92188		4.08039	0.14014	4.08039	0.11913	4.08039	0.597	4.08039	0.23918	4.08039	0.26404
11.34	1162		412.552	234.027	413.31	291.247																	62.8362	0.75593	41.4491	0.76327		22167.7	0.91872	22167.7	0.91631	22167.7	0.99212	22160.8	0.93968	22160.8	0.91679		4.11107	0.1033	4.11107	0.08304	4.11107	0.56936	4.11107	0.19896	4.11107	0.21351
11.35	1240		414.138	224.286	414.897	295.45																	63.0685	0.75617	41.6132	0.76349		22168.2	0.91738	22168.2	0.91549	22168.2	0.98441	22161.4	0.93517	22161.4	0.91283		4.14175	0.0676	4.14175	0.04845	4.14175	0.53441	4.14175	0.15726	4.14175	0.16657
11.36	1199		415.724	231.174	416.483	282.399																	63.3	0.75631	41.7663	0.76378		22168.7	0.91638	22168.7	0.91435	22168.7	0.97708	22162.1	0.93125	22162.1	0.90983		4.17243	0.03562	4.17243	0.01795	4.17243	0.49943	4.17243	0.11711	4.17243	0.12909
11.37	1185		417.31	224.021	418.069	281.584																	63.5317	0.75644	41.9344	0.76404		22169.2	0.91547	22169.2	0.91378	22169.2	0.97039	22162.9	0.92823	22162.8	0.90752		4.20311	0.00967	4.20311	0.00803	4.20311	0.47269	4.20311	0.08127	4.20311	0.10674
11.38	1170		418.897	225.853	419.655	294.595																	63.7651	0.75667	42.0879	0.76437		22169.7	0.91446	22169.7	0.91292	22169.7	0.96527	22163.6	0.92567	22163.5	0.90588		4.23379	0.0103	4.23379	0.02515	4.23379	0.46225	4.23379	0.05239	4.23379	0.10058
11.39	1214		420.483	221.749	421.241	299.83																	64.0042	0.75675	42.2392	0.76467		22170.2	0.91371	22170.2	0.91251	22170.2	0.96125	22164.3	0.92364	22164.4	0.90459		4.26447	0.02129	4.26447	0.035	4.26447	0.47336	4.26447	0.03371	4.26447	0.1039
11.4	1186		422.069	236.925	422.828	297.054																	64.2343	0.75692	42.3989	0.76498		22170.7	0.91296	22170.7	0.9121	22170.7	0.9584	22165	0.92196	22165	0.90361		4.29515	0.02463	4.29515	0.03738	4.29515	0.50625	4.29515	0.02836	4.29515	0.10833
11.41	1238		423.655	239.247	424.414	301.489																	64.4648	0.75709	42.5729	0.7653		22171.2	0.91273	22171.2	0.9119	22171.2	0.95585	22165.7	0.92051	22165.7	0.90285		4.32583	0.02109	4.32583	0.03342	4.32583	0.55631	4.32583	0.03234	4.32583	0.10919
11.42	1187		425.241	237.836	426	296.914																	64.69	0.7573	42.7228	0.76553		22171.7	0.91269	22171.7	0.91205	22171.7	0.95408	22166.3	0.91932	22166.3	0.9021		4.35651	0.0131	4.35651	0.02573	4.35651	0.61672	4.35651	0.039	4.35651	0.10535
11.43	1188		426.828	234.73	427.586	297.772																	64.9141	0.75738	42.8953	0.76595		22172.2	0.91279	22172.2	0.91207	22172.2	0.95316	22166.9	0.91815	22166.9	0.90139		4.38719	0.01142	4.38719	0.02071	4.38719	0.68047	4.38719	0.04674	4.38719	0.09802
11.44	1209		428.414	217.539	429.172	294.758																	65.1457	0.75757	43.0275	0.7663		22172.7	0.913	22172.7	0.91273	22172.7	0.95264	22167.3	0.91712	22167.3	0.9005		4.41786	0.02434	4.41786	0.02673	4.41786	0.74134	4.41786	0.05592	4.41786	0.0899
11.45	1156		430	226.13	430.759	294.885																	65.3815	0.75773	43.1942	0.76658		22173.2	0.91357	22173.2	0.91348	22173.2	0.95297	22167.8	0.9161	22167.8	0.89959		4.44854	0.04003	4.44854	0.03965	4.44854	0.79402	4.44854	0.06628	4.44854	0.08437
11.46	1234		431.586	235.108	432.345	291.349																	65.5959	0.75791	43.3488	0.76697		22173.7	0.91438	22173.7	0.91449	22173.7	0.95348	22168.2	0.9151	22168.2	0.89841		4.47922	0.05416	4.47922	0.05267	4.47922	0.83406	4.47922	0.07658	4.47922	0.08384
11.47	1146		433.172	223.476	433.931	289.554																	65.8229	0.75816	43.525	0.76732		22174.2	0.91546	22174.2	0.9155	22174.2	0.95444	22168.6	0.91414	22168.7	0.89735		4.5099	0.06456	4.5099	0.06242	4.5099	0.85784	4.5099	0.08512	4.5099	0.08807
11.48	1240		434.759	221.019	435.517	291.514																	66.0394	0.75832	43.6829	0.76767		22174.7	0.91692	22174.7	0.91696	22174.7	0.95572	22169.1	0.91306	22169.1	0.89594		4.54058	0.06976	4.54058	0.067	4.54058	0.86262	4.54058	0.09025	4.54058	0.0946
11.49	1175		436.345	212.078	437.103	290.198																	66.2674	0.75853	43.8375	0.76802		22175.2	0.91847	22175.2	0.91848	22175.2	0.95721	22169.5	0.9122	22169.5	0.89476		4.57126	0.06894	4.57126	0.06533	4.57126	0.84664	4.57126	0.0908	4.57126	0.10088
11.5	1215		437.931	219.582	438.69	283.329																	66.4851	0.75864	43.9986	0.76846		22175.7	0.92014	22175.7	0.92009	22175.7	0.95878	22169.9	0.91148	22169.9	0.89362		4.60194	0.06215	4.60194	0.05702	4.60194	0.80914	4.60194	0.08637	4.60194	0.1057
11.51	1176		439.517	227.378	440.276	283.566																	66.7059	0.75892	44.1653	0.76888		22176.2	0.92196	22176.2	0.92189	22176.2	0.96043	22170.7	0.91032	22170.8	0.89184		4.63262	0.05078	4.63262	0.04239	4.63262	0.75045	4.63262	0.07769	4.63262	0.10979
11.52	1147		441.103	222.69	441.862	298.294																	66.9125	0.75905	44.3364	0.76924		22176.7	0.92401	22176.7	0.92398	22176.7	0.96232	22171.6	0.90991	22171.6	0.89084		4.6633	0.03926	4.6633	0.02271	4.6633	0.67197	4.6633	0.06752	4.6633	0.1158
11.53	1195		442.69	219.992	443.448	292.462																	67.138	0.75926	44.4895	0.76964		22177.7	0.92808	22177.7	0.928	22177.7	0.9659	22172.4	0.91026	22172.5	0.89106		4.69398	0.03834	4.69398	0.00972	4.69398	0.57611	4.69398	0.06201	4.69398	0.12743
11.54	1166		444.276	228.83	445.034	288.1																	67.3649	0.75954	44.6489	0.77003		22178.7	0.93258	22178.7	0.93217	22178.7	0.96907	22173.4	0.91175	22173.4	0.89267		4.72466	0.05413	4.72466	0.03276	4.72466	0.46627	4.72466	0.06883	4.72466	0.14743
11.55	1158		445.862	211.835	446.621	292.632																	67.5757	0.75978	44.8115	0.77053		22179.7	0.93724	22179.7	0.93688	22179.7	0.97182	22174.4	0.91404	22174.4	0.89548		4.75534	0.07837	4.75534	0.06048	4.75534	0.34675	4.75534	0.08882	4.75534	0.17611
11.56	1160		447.448	219.654	448.207	289.81																	67.7873	0.75999	44.9796	0.7709		22180.7	0.94133	22180.7	0.94147	22180.7	0.97397	22175.5	0.91702	22175.5	0.8994		4.78602	0.1043	4.78602	0.08733	4.78602	0.22323	4.78602	0.11651	4.78602	0.2116
11.57	1187		449.034	219.103	449.793	293.492																	67.9995	0.76025	45.1489	0.77135		22181.7	0.94551	22181.7	0.9457	22181.7	0.97549	22176.6	0.92079	22176.6	0.90416		4.8167	0.12846	4.8167	0.11119	4.8167	0.10756	4.8167	0.14697	4.8167	0.25116
11.58	1240		450.621	219.154	451.379	301.032																	68.2222	0.76044	45.3196	0.77182		22182.7	0.94957	22182.7	0.95015	22182.7	0.97641	22177.6	0.92448	22177.6	0.90868		4.84738	0.14876	4.84738	0.13044	4.84738	0.07801	4.84738	0.17702	4.84738	0.29202
11.59	1197		452.207	221.198	452.966	300.155																	68.4312	0.76077	45.4745	0.77228		22183.7	0.95348	22183.7	0.95445	22183.7	0.97691	22178.5	0.928	22178.5	0.91282		4.87806	0.16391	4.87806	0.14395	4.87806	0.17159	4.87806	0.2046	4.87806	0.33165
11.6	1218		453.793	218.51	454.552	294.374																	68.6431	0.76098	45.6518	0.77277		22184.7	0.95788	22184.7	0.95904	22184.7	0.97732	22179.2	0.93124	22179.2	0.91645		4.90874	0.17342	4.90874	0.15123	4.90874	0.27205	4.90874	0.2284	4.90874	0.36797
11.61	1170		455.379	215.577	456.138	302.518																	68.8475	0.76122	45.8104	0.77327		22185.7	0.96221	22185.7	0.96399	22185.7	0.97771	22180	0.93427	22180	0.91949		4.93942	0.17762	4.93942	0.15255	4.93942	0.36044	4.93942	0.2478	4.93942	0.39935
11.62	1219		456.966	218.75	457.724	314.133																	69.059	0.76153	45.9874	0.77373		22186.7	0.96702	22186.7	0.96895	22186.7	0.97845	22180.7	0.93705	22180.7	0.92182		4.9701	0.17774	4.9701	0.14906	4.9701	0.43209	4.9701	0.26273	4.9701	0.42467
11.63	1129		458.552	224.864	459.31	288.55																	69.2767	0.76183	46.1474	0.7742		22187.7	0.97242	22187.7	0.97447	22187.7	0.98003	22181.5	0.93985	22181.5	0.92388		5.00078	0.17582	5.00078	0.14294	5.00078	0.48477	5.00078	0.27364	5.00078	0.44334
11.64	1220		460.138	224.907	460.897	297.213																	69.4846	0.76213	46.3185	0.77476		22188.7	0.97799	22188.7	0.98015	22188.7	0.9826	22182.5	0.94287	22182.5	0.92629		5.03146	0.17451	5.03146	0.13726	5.03146	0.51757	5.03146	0.28135	5.03146	0.45522
11.65	1230		461.724	217.786	462.483	303.646																	69.6972	0.7624	46.4845	0.77528		22189.7	0.98426	22189.7	0.98616	22189.7	0.98661	22183.8	0.94662	22183.7	0.92914		5.06214	0.17632	5.06214	0.13546	5.06214	0.53062	5.06214	0.28681	5.06214	0.4606
11.66	1180		463.31	207.015	464.069	301.57																	69.8913	0.76274	46.6475	0.77584		22190.7	0.99031	22190.7	0.9922	22190.7	0.99153	22185.3	0.95138	22185.3	0.93341		5.09282	0.18267	5.09282	0.1399	5.09282	0.52504	5.09282	0.29087	5.09282	0.46009
11.67	1156		464.897	215.422	465.655	306.509																	70.0978	0.76307	46.8134	0.7764		22191.7	0.99658	22191.7	0.99833	22191.7	0.99784	22186.8	0.9567	22186.7	0.93837		5.1235	0.19327	5.1235	0.15055	5.1235	0.50277	5.1235	0.29405	5.1235	0.45452
11.68	1135		466.483	225.651	467.241	311.914																	70.2964	0.7635	46.9863	0.77691		22192.7	1.00292	22192.7	1.00486	22192.7	1.00516	22188.1	0.96269	22188.1	0.94427		5.15418	0.20631	5.15418	0.16511	5.15418	0.46647	5.15418	0.29641	5.15418	0.44475
11.69	1178		468.069	225.739	468.828	313.047																	70.5023	0.7638	47.1541	0.7775		22193.7	1.00948	22193.7	1.01112	22193.7	1.01407	22189.2	0.96922	22189.2	0.95084		5.18486	0.21927	5.18486	0.18046	5.18486	0.41934	5.18486	0.29751	5.18486	0.43164
11.7	1109		469.655	220.029	470.414	315.68																	70.7167	0.76417	47.3101	0.7781		22194.7	1.01565	22194.7	1.01711	22194.7	1.02285	22190.2	0.97608	22190.2	0.95771		5.21553	0.22973	5.21553	0.19377	5.21553	0.36496	5.21553	0.29658	5.21553	0.41586
11.71	1208		471.241	223.353	472	310.561																	70.9107	0.76459	47.4878	0.77871		22195.7	1.02206	22195.7	1.02345	22195.7	1.03165	22191	0.98321	22191	0.96494		5.24621	0.23575	5.24621	0.20291	5.24621	0.30706	5.24621	0.29272	5.24621	0.39787
11.72	1172		472.828	235.284	473.586	325.795																	71.1093	0.76501	47.6508	0.77932		22196.7	1.02819	22196.7	1.02982	22196.7	1.04042	22191.8	0.99035	22191.8	0.97197		5.27689	0.23609	5.27689	0.20659	5.27689	0.24943	5.27689	0.28514	5.27689	0.37795
11.73	1183		474.414	238.39	475.172	338.715																	71.3155	0.76545	47.8248	0.77993		22197.7	1.03433	22197.7	1.03551	22197.7	1.04845	22192.7	0.99758	22192.7	0.97902		5.30757	0.23022	5.30757	0.20422	5.30757	0.19573	5.30757	0.27332	5.30757	0.35619
11.74	1147		476	229.562	476.759	343.919																	71.5049	0.76583	47.993	0.78058		22198.7	1.04068	22198.7	1.04134	22198.7	1.0554	22193.5	1.00431	22193.5	0.98577		5.33825	0.21828	5.33825	0.1959	5.33825	0.14944	5.33825	0.25713	5.33825	0.33261
11.75	1149		477.586	229.97	478.345	356.75																	71.7085	0.76634	48.1424	0.78122		22199.7	1.04702	22199.7	1.04709	22199.7	1.06062	22194.4	1.01093	22194.4	0.99241		5.36893	0.20101	5.36893	0.1823	5.36893	0.11368	5.36893	0.23684	5.36893	0.30728
11.76	1176		479.172	220.079	479.931	354.079																	71.9258	0.7668	48.3139	0.78191		22200.7	1.05306	22200.7	1.05302	22200.7	1.064	22195.3	1.01775	22195.3	0.99957		5.39961	0.17965	5.39961	0.16454	5.39961	0.09057	5.39961	0.21317	5.39961	0.28037
11.77	1213		480.759	241.7	481.517	351.147																	72.1119	0.76734	48.4875	0.78262		22201.7	1.05848	22201.7	1.05818	22201.7	1.0652	22196.3	1.02407	22196.3	1.00644		5.43029	0.15581	5.43029	0.1441	5.43029	0.07949	5.43029	0.18715	5.43029	0.25221
11.78	1168		482.345	244.483	483.103	352.8																	72.3153	0.76781	48.6542	0.78328		22202.7	1.06321	22202.7	1.06275	22202.7	1.06442	22197.4	1.03025	22197.4	1.01392		5.46097	0.13132	5.46097	0.12267	5.46097	0.07656	5.46097	0.16005	5.46097	0.22338
11.79	1195		483.931	254.17	484.69	346.61																	72.5042	0.76837	48.8359	0.78399		22203.7	1.06732	22203.7	1.06679	22203.7	1.06159	22198.5	1.03637	22198.5	1.02152		5.49165	0.10807	5.49165	0.10195	5.49165	0.07794	5.49165	0.13329	5.49165	0.19462
11.8	1155		485.517	245.269	486.276	333.792																	72.709	0.76893	48.9879	0.78477		22204.7	1.07088	22204.7	1.07035	22204.7	1.05753	22199.5	1.04203	22199.5	1.02936		5.52233	0.08776	5.52233	0.08352	5.52233	0.08252	5.52233	0.10826	5.52233	0.16686
11.81	1225		487.103	234.051	487.862	338.702																	72.9109	0.76949	49.1619	0.78548		22205.7	1.07345	22205.7	1.07271	22205.7	1.05224	22200.4	1.0474	22200.4	1.03725		5.55301	0.07154	5.55301	0.06841	5.55301	0.09131	5.55301	0.08626	5.55301	0.14111
11.82	1169		488.69	236.513	489.448	347.564																	73.0923	0.77012	49.3231	0.78624		22206.7	1.07516	22206.7	1.07451	22206.7	1.04586	22201.2	1.05207	22201.2	1.04475		5.58369	0.05948	5.58369	0.05679	5.58369	0.10513	5.58369	0.0683	5.58369	0.11839
11.83	1178		490.276	235.093	491.034	351.893																	73.2856	0.77073	49.5036	0.78715		22207.7	1.07606	22207.7	1.0756	22207.7	1.03899	22201.9	1.05623	22202	1.0516		5.61437	0.05036	5.61437	0.04773	5.61437	0.12334	5.61437	0.05493	5.61437	0.09958
11.84	1131		491.862	239.469	492.621	343.568																	73.4753	0.77137	49.6586	0.78796		22208.7	1.07602	22208.7	1.07576	22208.7	1.03208	22202.7	1.05948	22202.7	1.0576		5.64505	0.04226	5.64505	0.0396	5.64505	0.14407	5.64505	0.04614	5.64505	0.08515
11.85	1233		493.448	254.251	494.207	362.015																	73.6593	0.77205	49.8231	0.78876		22209.7	1.07534	22209.7	1.07505	22209.7	1.02514	22203.4	1.06176	22203.5	1.06249		5.67573	0.03358	5.67573	0.03086	5.67573	0.16521	5.67573	0.04136	5.67573	0.07488
11.86	1185		495.034	239.145	495.793	377.394																	73.8487	0.77274	49.9974	0.78952		22210.7	1.07432	22210.7	1.07425	22210.7	1.01868	22204.3	1.06334	22204.3	1.06625		5.70641	0.02408	5.70641	0.02074	5.70641	0.18493	5.70641	0.03994	5.70641	0.06781
11.87	1191		496.621	256.681	497.379	385.443																	74.0456	0.77351	50.1618	0.79041		22211.7	1.07308	22211.7	1.07292	22211.7	1.01312	22205.4	1.06396	22205.5	1.06886		5.73709	0.01651	5.73709	0.00972	5.73709	0.20202	5.73709	0.04148	5.73709	0.06253
11.88	1115		498.207	252.087	498.966	388.374																	74.2313	0.77425	50.3365	0.79128		22212.7	1.07129	22212.7	1.0714	22212.7	1.0082	22206.8	1.06378	22206.8	1.07049		5.76777	0.01885	5.76777	0.00798	5.76777	0.21597	5.76777	0.0456	5.76777	0.0578
11.89	1152		499.793	250.561	500.552	393.735																	74.4368	0.77506	50.4925	0.79223		22213.7	1.06911	22213.7	1.06886	22213.7	1.00402	22208.3	1.0631	22208.3	1.0711		5.79845	0.03006	5.79845	0.02014	5.79845	0.22694	5.79845	0.05156	5.79845	0.05285
11.9	1117		501.379	255.211	502.138	398.528																	74.6197	0.77586	50.6529	0.79307		22214.7	1.06666	22214.7	1.06671	22214.7	1.00128	22209.8	1.06169	22209.8	1.07078		5.82913	0.04312	5.82913	0.03299	5.82913	0.23561	5.82913	0.05824	5.82913	0.0475
11.91	1125		502.966	257.605	503.724	384.917																	74.7897	0.77675	50.8283	0.79404		22215.7	1.06412	22215.7	1.06416	22215.7	0.99956	22211	1.05999	22211.1	1.06974		5.85981	0.05502	5.85981	0.04441	5.85981	0.24292	5.85981	0.06435	5.85981	0.04201
11.92	1219		504.552	248.262	505.31	410.042																	74.9819	0.77761	50.9886	0.79504		22216.7	1.0615	22216.7	1.06146	22216.7	0.99871	22212.1	1.05763	22212	1.06791		5.89049	0.06422	5.89049	0.05334	5.89049	0.24967	5.89049	0.06874	5.89049	0.03698
11.93	1144		506.138	246.084	506.897	383.274																	75.1723	0.77852	51.15	0.79597		22217.7	1.05893	22217.7	1.05837	22217.7	0.99844	22212.9	1.05503	22212.9	1.06566		5.92117	0.06971	5.92117	0.05903	5.92117	0.25613	5.92117	0.07047	5.92117	0.03301
11.94	1208		507.724	288.56	508.483	399.879																	75.3424	0.77952	51.3076	0.79701		22218.7	1.05588	22218.7	1.05573	22218.7	0.99858	22213.8	1.05223	22213.8	1.06288		5.95185	0.07093	5.95185	0.06099	5.95185	0.26184	5.95185	0.06891	5.95185	0.03041
11.95	1069		509.31	283.637	510.069	401.714																	75.54	0.78049	51.4683	0.79801		22219.7	1.05289	22219.7	1.0526	22219.7	0.9991	22214.6	1.04917	22214.6	1.05991		5.98253	0.06769	5.98253	0.05912	5.98253	0.26563	5.98253	0.0638	5.98253	0.0289
11.96	1106		510.897	291.767	511.655	389.386																	75.7225	0.78153	51.6476	0.79909		22220.7	1.04995	22220.7	1.0496	22220.7	0.99937	22215.4	1.04596	22215.4	1.0566		6.0132	0.06021	6.0132	0.05362	6.0132	0.26584	6.0132	0.05528	6.0132	0.0277
11.97	1185		512.483	287.127	513.241	381.863																	75.8979	0.78251	51.8151	0.80011		22221.7	1.04698	22221.7	1.04653	22221.7	0.99936	22216.2	1.04271	22216.2	1.05315		6.04388	0.04912	6.04388	0.04507	6.04388	0.26075	6.04388	0.04392	6.04388	0.02595
11.98	1207		514.069	299.106	514.828	379.167																	76.0758	0.78364	51.9773	0.80127		22222.7	1.04365	22222.7	1.04338	22222.7	0.99911	22217.1	1.0393	22217.2	1.04972		6.07456	0.0354	6.07456	0.03443	6.07456	0.24886	6.07456	0.03093	6.07456	0.02301
11.99	1186		515.655	305.227	516.414	377.855																	76.2555	0.78479	52.1473	0.80245		22223.7	1.04053	22223.7	1.04058	22223.7	0.99803	22218.1	1.03609	22218.1	1.04641		6.10524	0.02063	6.10524	0.02332	6.10524	0.22926	6.10524	0.01925	6.10524	0.01863
12	1172		517.241	284.294	518	372.353																	76.4398	0.78591	52.308	0.80359		22224.7	1.03735	22224.7	1.03733	22224.7	0.99698	22219.1	1.03291	22219.1	1.04305		6.13592	0.00985	6.13592	0.0154	6.13592	0.20185	6.13592	0.01726	6.13592	0.01308
12.01	1148		518.828	281.463	519.586	353.418																	76.6242	0.78711	52.4687	0.80472		22225.7	1.03426	22225.7	1.03427	22225.7	0.99563	22220.2	1.02986	22220.1	1.03976		6.1666	0.01667	6.1666	0.01688	6.1666	0.16765	6.1666	0.02684	6.1666	0.00843
12.02	1128		520.414	301.88	521.172	343.324																	76.8039	0.78835	52.642	0.80585		22226.7	1.03125	22226.7	1.03103	22226.7	0.99422	22221.2	1.0267	22221.3	1.03643		6.19728	0.02874	6.19728	0.02445	6.19728	0.12959	6.19728	0.03839	6.19728	0.01109
12.03	1118		522	302.997	522.759	327.958																	76.9753	0.78958	52.7952	0.80717		22227.7	1.02817	22227.7	1.02824	22227.7	0.99322	22222.3	1.02384	22222.2	1.03332		6.22796	0.0387	6.22796	0.03182	6.22796	0.09502	6.22796	0.04794	6.22796	0.0198
12.04	1169		523.586	283.125	524.345	342.444																	77.16	0.79091	52.9641	0.80844		22228.7	1.02518	22228.7	1.02488	22228.7	0.99245	22223.2	1.02066	22223.2	1.02978		6.25864	0.04505	6.25864	0.03669	6.25864	0.08125	6.25864	0.05395	6.25864	0.03034
12.05	1114		525.172	264.205	525.931	330.698																	77.3383	0.79226	53.118	0.80967		22229.7	1.02196	22229.7	1.02186	22229.7	0.99203	22223.9	1.01767	22223.9	1.0266		6.28932	0.04717	6.28932	0.03822	6.28932	0.10213	6.28932	0.05565	6.28932	0.04147
12.06	1178		526.759	263.722	527.517	321.319																	77.5054	0.79358	53.2963	0.81103		22230.7	1.01908	22230.7	1.0191	22230.7	0.99213	22224.7	1.01467	22224.7	1.02329		6.32	0.04489	6.32	0.0361	6.32	0.14238	6.32	0.05276	6.32	0.05267
12.07	1145		528.345	251.707	529.103	324.826																	77.6819	0.79503	53.457	0.81237		22231.7	1.01625	22231.7	1.01586	22231.7	0.99299	22225.4	1.01192	22225.4	1.01998		6.35068	0.03852	6.35068	0.03041	6.35068	0.18635	6.35068	0.04545	6.35068	0.06362
12.08	1133		529.931	251.045	530.69	328.066																	77.8644	0.7964	53.6256	0.81382		22232.7	1.01365	22232.7	1.01307	22232.7	0.99433	22226.2	1.00912	22226.2	1.01693		6.38136	0.029	6.38136	0.02156	6.38136	0.22687	6.38136	0.03462	6.38136	0.07414
12.09	1114		531.517	244.914	532.276	321.924																	78.0223	0.79788	53.7631	0.81521		22233.7	1.01099	22233.7	1.01055	22233.7	0.99625	22227.2	1.00658	22227.2	1.01399		6.41204	0.01887	6.41204	0.01018	6.41204	0.26031	6.41204	0.02304	6.41204	0.08413
12.1	1161		533.103	247.524	533.862	322.302																	78.2066	0.79946	53.9349	0.81667		22234.7	1.00827	22234.7	1.00747	22234.7	0.99877	22228.4	1.00426	22228.4	1.01135		6.44272	0.01667	6.44272	0.00297	6.44272	0.28468	6.44272	0.02034	6.44272	0.09357
12.11	1170		534.69	241.622	535.448	336.28																	78.3892	0.80095	54.1017	0.8182		22235.7	1.00558	22235.7	1.00477	22235.7	1.00179	22229.9	1.00201	22229.9	1.00875		6.4734	0.02744	6.4734	0.01674	6.4734	0.29914	6.4734	0.03324	6.4734	0.10245
12.12	1158		536.276	230.852	537.034	322.684																	78.5513	0.80247	54.2717	0.81972		22236.7	1.00357	22236.7	1.00274	22236.7	1.00537	22231.3	0.99984	22231.4	1.00629		6.50408	0.04216	6.50408	0.03031	6.50408	0.30399	6.50408	0.05185	6.50408	0.11081
12.13	1146		537.862	230.105	538.621	300.123																	78.73	0.80414	54.431	0.82129		22237.7	1.00112	22237.7	1.00024	22237.7	1.00965	22232.8	0.99789	22232.8	1.00369		6.53476	0.05649	6.53476	0.04267	6.53476	0.30068	6.53476	0.07103	6.53476	0.11861
12.14	1103		539.448	237.13	540.207	315.4																	78.9018	0.80577	54.5964	0.82292		22238.7	0.99943	22238.7	0.99801	22238.7	1.01393	22234	0.99596	22233.9	1.00114		6.56544	0.06869	6.56544	0.05296	6.56544	0.29188	6.56544	0.08868	6.56544	0.1258
12.15	1167		541.034	245.63	541.793	321.788																	79.0779	0.80754	54.7463	0.8246		22239.7	0.99733	22239.7	0.99578	22239.7	1.0189	22235	0.9938	22234.9	0.99839		6.59612	0.07769	6.59612	0.06051	6.59612	0.28135	6.59612	0.10348	6.59612	0.1323
12.16	1153		542.621	232.297	543.379	305.795																	79.2386	0.80919	54.9117	0.82625		22240.7	0.99537	22240.7	0.99416	22240.7	1.02356	22235.8	0.99191	22235.7	0.99565		6.6268	0.0828	6.6268	0.06484	6.6268	0.27353	6.6268	0.1145	6.6268	0.13795
12.17	1071		544.207	234.109	544.966	311.671																	79.4108	0.81096	55.0695	0.82796		22241.7	0.99388	22241.7	0.99226	22241.7	1.02848	22236.6	0.99004	22236.6	0.99291		6.65748	0.08369	6.65748	0.06572	6.65748	0.27246	6.65748	0.12115	6.65748	0.14262
12.18	1136		545.793	230.587	546.552	309.344																	79.5826	0.81279	55.2364	0.82976		22242.7	0.9926	22242.7	0.9911	22242.7	1.0331	22237.5	0.98844	22237.4	0.9903		6.68816	0.08035	6.68816	0.06317	6.68816	0.28029	6.68816	0.12317	6.68816	0.14615
12.19	1136		547.379	218.788	548.138	315.141																	79.754	0.81464	55.3985	0.83161		22243.7	0.9916	22243.7	0.98961	22243.7	1.03732	22238.3	0.98691	22238.2	0.98782		6.71884	0.07308	6.71884	0.05745	6.71884	0.29631	6.71884	0.12063	6.71884	0.14841
12.2	1107		548.966	219.081	549.724	328.742																	79.9244	0.81644	55.5646	0.8335		22244.7	0.99058	22244.7	0.98884	22244.7	1.04083	22239.1	0.98567	22239.1	0.98556		6.74952	0.06248	6.74952	0.04906	6.74952	0.31756	6.74952	0.11391	6.74952	0.14929
12.21	1168		550.552	218.848	551.31	327.042																	80.0823	0.81832	55.7221	0.83537		22245.7	0.98953	22245.7	0.98784	22245.7	1.04422	22240.1	0.98459	22240	0.98355		6.7802	0.04942	6.7802	0.03866	6.7802	0.34023	6.7802	0.10374	6.7802	0.14872
12.22	1127		552.138	223.856	552.897	319.607																	80.2537	0.82025	55.8903	0.83738		22246.7	0.98896	22246.7	0.98703	22246.7	1.04645	22241	0.98368	22241	0.98173		6.81087	0.03507	6.81087	0.02711	6.81087	0.36089	6.81087	0.09107	6.81087	0.14663
12.23	1081		553.724	228.565	554.483	319.962																	80.427	0.82217	56.0593	0.83935		22247.7	0.98821	22247.7	0.98651	22247.7	1.04819	22242.1	0.98307	22242.1	0.98003		6.84155	0.02136	6.84155	0.01563	6.84155	0.37698	6.84155	0.07717	6.84155	0.143
12.24	1079		555.31	226.708	556.069	316.993																	80.5862	0.82419	56.2329	0.84148		22248.7	0.98798	22248.7	0.98599	22248.7	1.04923	22243.2	0.98264	22243.3	0.97868		6.87223	0.01385	6.87223	0.00801	6.87223	0.38695	6.87223	0.06354	6.87223	0.13781
12.25	1156		556.897	230.812	557.655	305.184																	80.7659	0.82622	56.3789	0.84359		22249.7	0.98769	22249.7	0.98583	22249.7	1.04909	22244.2	0.98229	22244.2	0.9774		6.90291	0.01961	6.90291	0.01269	6.90291	0.39021	6.90291	0.05202	6.90291	0.13109
12.26	1115		558.483	229.35	559.241	334.74																	80.9381	0.82832	56.5475	0.8458		22250.7	0.98745	22250.7	0.9857	22250.7	1.0481	22245.2	0.98217	22245.2	0.97625		6.93359	0.02981	6.93359	0.02112	6.93359	0.387	6.93359	0.0445	6.93359	0.12287
12.27	1085		560.069	237.938	560.828	336.663																	81.0906	0.83043	56.7165	0.84808								22246	0.98205	22246	0.97513		6.96427	0.0389	6.96427	0.02838	6.96427	0.3782	6.96427	0.04198	6.96427	0.11325
12.28	1142		561.655	222.495	562.414	319.721																	81.2577	0.83256	56.8836	0.85039								22246.7	0.9822	22246.8	0.97422		6.99495	0.04556	6.99495	0.03365	6.99495	0.36517	6.99495	0.04335	6.99495	0.10235
12.29	1153		563.241	233.318	564	326.311																	81.4124	0.83473	57.0425	0.85277								22247.5	0.98236	22247.5	0.97338		7.02563	0.04945	7.02563	0.03681	7.02563	0.34943	7.02563	0.0463	7.02563	0.0904
12.3	1098		564.828	222.741	565.586	330.641																	81.5939	0.83686	57.205	0.85526								22248.2	0.98265	22248.2	0.9726
12.31	1150		566.414	230.609	567.172	323.812																	81.7589	0.83914	57.3657	0.8577								22249.1	0.98319	22249.1	0.97204
12.32	1189		568	229.095	568.759	329.607																	81.9217	0.84129	57.5454	0.86028								22250.1	0.98373	22250.2	0.97168
12.33	1154		569.586	229.411	570.345	336.309																	82.0792	0.84358	57.714	0.86291
12.34	1179		571.172	232.261	571.931	329.603																	82.2428	0.84584	57.8636	0.86562
12.35	1172		572.759	225.83	573.517	324.545																	82.415	0.84813	58.0233	0.86839
12.36	1189		574.345	228.476	575.103	338.652																	82.5757	0.85044	58.1994	0.87125
12.37	1129		575.931	226.787	576.69	325.751																	82.7475	0.85281	58.3558	0.87418
12.38	1081		577.517	237.802	578.276	324.492																	82.9036	0.85513	58.5258	0.87717
12.39	1075		579.103	228.474	579.862	345.996																	83.0689	0.85743	58.6755	0.88021
12.4	1157		580.69	239.212	581.448	357.698																	83.2261	0.85972	58.8319	0.88342
12.41	1152		582.276	240.906	583.034	350.953																	83.3965	0.8621	59.0062	0.8867
12.42	1138		583.862	231.036	584.621	343.388																	83.5607	0.86452	59.1723	0.89001
12.43	1125		585.448	232.361	586.207	347.229																	83.7211	0.86695	59.3394	0.89336
12.44	1157		587.034	242.386	587.793	351.777																	83.8822	0.86941	59.5048	0.89684
12.45	1119		588.621	239.162	589.379	342.025																	84.0461	0.87185	59.6638	0.90048
12.46	1140		590.207	229.36	590.966	354.063																	84.2147	0.87431	59.8359	0.9041
12.47	1153		591.793	238.625	592.552	369.32																	84.3658	0.8768	59.9945	0.90784
12.48	1111		593.379	238.343	594.138	385.298																	84.5283	0.87926	60.1588	0.91159
12.49	1140		594.966	246.321	595.724	373.96																	84.6808	0.88174	60.3145	0.9156
12.5	1116		596.552	242.447	597.31	375.929																	84.8436	0.88417	60.482	0.91952
12.51	1099		598.138	233.668	598.897	396.604																	85.004	0.88665	60.647	0.92356
12.52	1149		599.724	254.136	600.483	394.441																	85.1493	0.88903	60.8131	0.92771
12.53	1108		601.31	241.33	602.069	387.373																	85.3129	0.89148	60.9785	0.93191
12.54	1124		602.897	233.119	603.655	396.811																	85.4693	0.89389	61.1424	0.93617
12.55	1136		604.483	230.948	605.241	399.691																	85.644	0.89631	61.2953	0.94051
12.56	1110		606.069	229.925	606.828	411.741																	85.7936	0.89872	61.4764	0.94486
12.57	1120		607.655	242.113	608.414	421.644																	85.9532	0.90107	61.6185	0.94937
12.58	1092		609.241	260.923	610	411.474																	86.1125	0.90355	61.782	0.9538
12.59	1083		610.828	258.274	611.586	411.48																	86.2664	0.90604	61.9589	0.95838
12.6	1132		612.414	260.981	613.172	421.189																	86.4261	0.90839	62.1243	0.96289
12.61	1103		614	257.523	614.759	414.622																	86.5803	0.91073	62.2896	0.96749
12.62	1129		615.586	268.946	616.345	406.945																	86.7346	0.91305	62.4536	0.97205
12.63	1105		617.172	263.927	617.931	415.486																	86.8832	0.91537	62.6125	0.97668
12.64	1086		618.759	270.271	619.517	417.728																	87.0532	0.91773	62.78	0.98124
12.65	1041		620.345	279.459	621.103	414.961																	87.2121	0.92	62.9328	0.98585
12.66	1094		621.931	275.613	622.69	426.938																	87.3696	0.92223	63.109	0.99044
12.67	1127		623.517	280.513	624.276	435.515																	87.5257	0.92438	63.279	0.99497
12.68	1101		625.103	289.847	625.862	428.136																	87.6789	0.92661	63.4433	0.99939
12.69	1122		626.69	287.043	627.448	426.244																	87.8446	0.92892	63.6022	1.00387
12.7	1068		628.276	292.748	629.034	400.546																	88.0003	0.93102	63.7694	1.00814
12.71	1115		629.862	296.595	630.621	392.317																	88.1435	0.93306	63.9383	1.01249
12.72	1122		631.448	284.962	632.207	398.021																	88.3153	0.93508	64.0911	1.0166
12.73	1124		633.034	274.694	633.793	399.447																	88.4764	0.93704	64.264	1.02078
12.74	1106		634.621	292.623	635.379	392.53																	88.6339	0.93911	64.4316	1.02469
12.75	1071		636.207	289.292	636.966	400.224																	88.7839	0.94091	64.5955	1.02862
12.76	1078		637.793	286.655	638.552	405.059																	88.9331	0.94268	64.7655	1.03235
12.77	1103		639.379	292.465	640.138	386.001																	89.0877	0.94429	64.9391	1.03601
12.78	1051		640.966	285.176	641.724	368.587																	89.2452	0.94575	65.1109	1.03947
12.79	1071		642.552	268.211	643.31	374.389																	89.3981	0.94706	65.2498	1.04279
12.8	1068		644.138	259.249	644.897	358.473																	89.5656	0.94811	65.4277	1.04598
12.81	1091		645.724	260.541	646.483	365.787																	89.7167	0.94908	65.5916	1.04896
12.82	1049		647.31	262.742	648.069	365.512																	89.8681	0.95008	65.7699	1.05176
12.83	1062		648.897	258.284	649.655	349.655																	90.0256	0.95123	65.9149	1.05448
12.84	1047		650.483	253.456	651.241	348.916																	90.1931	0.95243	66.0877	1.05692
12.85	1136		652.069	258.013	652.828	341.817																	90.3377	0.95353	66.252	1.0592
12.86	1084		653.655	241.584	654.414	349.207																	90.4891	0.95424	66.435	1.06139
12.87	1110		655.241	257.3	656	359.143																	90.6495	0.95461	66.605	1.06334
12.88	1093		656.828	255.017	657.586	356.893																	90.7977	0.95472	66.7628	1.06506
12.89	1138		658.414	236.627	659.172	351.387																	90.9541	0.95503	66.9293	1.0666
12.9	1083		660	246.027	660.759	345.748																	91.1069	0.95552	67.09	1.06792
12.91	1060		661.586	251.083	662.345	330.903																	91.2705	0.95597	67.2672	1.06915
12.92	1079		663.172	239.969	663.931	335.296																	91.419	0.95625	67.4168	1.07012
12.93	1079		664.759	235.392	665.517	351.936																	91.5908	0.95637	67.5789	1.07098
12.94	1156		666.345	229.839	667.103	331.686																	91.7261	0.95631	67.7447	1.07166
12.95	993		667.931	251.181	668.69	333.042																	91.8915	0.95618	67.904	1.07221
12.96	1081		669.517	240.37	670.276	337.34																	92.049	0.95603	68.069	1.07249
12.97	1092		671.103	216.7	671.862	336.799																	92.2026	0.95589	68.2548	1.07271
12.98	1099		672.69	227.945	673.448	347.172																	92.3611	0.95545	68.4015	1.07277
12.99	1117		674.276	222.231	675.034	339.756																	92.5093	0.95462	68.5669	1.07259
13	1115		675.862	230.356	676.621	331.335																	92.6704	0.95355	68.7408	1.07235
13.01	1065		677.448	239.173	678.207	327.816																	92.8325	0.95226	68.9119	1.07205
13.02	1120		679.034	229.911	679.793	326.497																	92.9822	0.95082	69.0698	1.07148
13.03	1063		680.621	228.782	681.379	335.696																	93.1447	0.94922	69.2477	1.07086
13.04	1053		682.207	240.784	682.966	335.276																	93.299	0.94773	69.3901	1.07018
13.05	1082		683.793	243.605	684.552	332.658																	93.4475	0.94623	69.5584	1.06938
13.06	1076		685.379	238.551	686.138	351.931																	93.6114	0.94464	69.7302	1.0685
13.07	1063		686.966	240.944	687.724	324.192																	93.7704	0.94312	69.8977	1.06749
13.08	1089		688.552	236.862	689.31	318.164																	93.9268	0.94144	70.0584	1.0665
13.09	1135		690.138	250.169	690.897	316.889																	94.0796	0.93953	70.2202	1.06532
13.1	1069		691.724	247.634	692.483	315.347																	94.2335	0.93738	70.3763	1.06427
13.11	1112		693.31	248.561	694.069	327.581																	94.3867	0.93492	70.5545	1.06303
13.12	1084		694.897	249.113	695.655	323.521																	94.5442	0.93245	70.7041	1.06186
13.13	1110		696.483	243.326	697.241	317.01																	94.6974	0.9301	70.8792	1.06061
13.14	1110		698.069	238.262	698.828	311.43																	94.8435	0.928	71.0417	1.05921
13.15	1085		699.655	238.541	700.414	300.956																	95.0028	0.92595	71.2135	1.05788
13.16	1101		701.241	242.631	702	304.17																	95.1606	0.92405	71.3871	1.05652
13.17	1090		702.828	246.789	703.586	306.477																	95.307	0.92205	71.5285	1.0552
13.18	1058		704.414	242.769	705.172	303.6																	95.4667	0.91978	71.691	1.05385
13.19	1100		706	231.865	706.759	288.954																	95.6288	0.91747	71.8456	1.05253
13.2	1098		707.586	237.595	708.345	308.898																	95.7766	0.91509	72.0139	1.05125
13.21	1043		709.172	247.885	709.931	309.503																	95.9266	0.91274	72.1828	1.04985
13.22	1019		710.759	242.219	711.517	293.792																	96.0902	0.91031	72.3435	1.04851
13.23	1069		712.345	223.295	713.103	295.156																	96.242	0.908	72.501	1.04726
13.24	1057		713.931	231.6	714.69	294.047																	96.3866	0.90576	72.6653	1.046
13.25	1074		715.517	213.475	716.276	300.572																	96.5459	0.90347	72.8364	1.04472
13.26	1043		717.103	217.664	717.862	300.677																	96.6955	0.9013	72.9978	1.04345
13.27	1121		718.69	213.489	719.448	286.181																	96.8501	0.89902	73.1675	1.04218
13.28	1079		720.276	216.095	721.034	270.65																	96.99	0.89688	73.3143	1.04099
13.29	1065		721.862	219.269	722.621	271.738																	97.1515	0.89477	73.4893	1.03983
13.3	1029		723.448	216.828	724.207	296.232																	97.3043	0.89268	73.6425	1.03866
13.31	1047		725.034	212.445	725.793	295.454																	97.4665	0.89054	73.8186	1.0376
13.32	1081		726.621	207.416	727.379	277.183																	97.6211	0.88854	73.9761	1.03647
13.33	1097		728.207	214.426	728.966	276.256																	97.7829	0.88657	74.1497	1.03544
13.34	1122		729.793	220.225	730.552	277.644																	97.9314	0.88468	74.2882	1.03441
13.35	1116		731.379	226.928	732.138	276.668																	98.0671	0.88289	74.46	1.03345
13.36	1136		732.966	221.398	733.724	282.688																	98.226	0.88105	74.6276	1.0325
13.37	992		734.552	210.439	735.31	283.077																	98.3835	0.87924	74.7847	1.03169
13.38	1064		736.138	209.634	736.897	277.134																	98.541	0.87746	74.9379	1.03091
13.39	1082		737.724	231.981	738.483	283.802																	98.6942	0.87568	75.1029	1.03007
13.4	1089		739.31	226.296	740.069	290.099																	98.8517	0.87396	75.2669	1.02937
13.41	1092		740.897	211.25	741.655	283.292																	98.9892	0.87232	75.434	1.02865
13.42	1105		742.483	202.674	743.241	275.488																	99.1467	0.87074	75.5947	1.02806
13.43	1100		744.069	201.634	744.828	274.922																	99.2916	0.8692	75.7511	1.02735
13.44	1029		745.655	204.792	746.414	282.897																	99.4395	0.86774	75.9147	1.02678
13.45	1080		747.241	212.615	748	280.407																	99.6052	0.86638	76.0615	1.02633
13.46	1006		748.828	223.087	749.586	272.22																	99.7598	0.86512	76.2397	1.02589
13.47	1047		750.414	216.689	751.172	265.603																	99.9034	0.8638	76.3922	1.02541
13.48	1004		752	204.253	752.759	273.724																	100.063	0.86252	76.5673	1.02502
13.49	1070		753.586	213.482	754.345	282.136																	100.206	0.86113	76.7237	1.02467
13.5	1085		755.172	221.865	755.931	276.876																	100.361	0.85982	76.8733	1.02436
13.51	1084		756.759	215.789	757.517	264.601																	100.516	0.8585	77.0401	1.0242
13.52	1098		758.345	212.751	759.103	262.513																	100.674	0.85717	77.198	1.02391
13.53	1107		759.931	204.804	760.69	272.887																	100.83	0.85595	77.3555	1.02378
13.54	1047		761.517	208.983	762.276	267.958																	100.977	0.85479	77.5086	1.02366
13.55	1076		763.103	200.793	763.862	259.309																	101.143	0.85362	77.6676	1.02359
13.56	1017		764.69	207.071	765.448	272.474																	101.299	0.8525	77.8329	1.02356
13.57	1097		766.276	206.511	767.034	279.992																	101.451	0.85141	77.994	1.02354
13.58	1037		767.862	200.141	768.621	277.328																	101.59	0.85033	78.153	1.02357
13.59	1044		769.448	213.548	770.207	277.445																	101.741	0.84933	78.3122	1.02363
13.6	993		771.034	209.577	771.793	266.959																	101.895	0.84841	78.4683	1.02368
13.61	1078		772.621	199.226	773.379	270.405																	102.055	0.84745	78.6208	1.02383
13.62	1060		774.207	212.798	774.966	276.201																	102.198	0.84646	78.7754	1.02402
13.63	1046		775.793	196.35	776.552	274.651																	102.339	0.84562	78.9429	1.02425
13.64	1011		777.379	214.711	778.138	278.125																	102.496	0.8447	79.0936	1.02436
13.65	1086		778.966	200.768	779.724	255.47																	102.646	0.84382	79.244	1.02463
13.66	1091		780.552	199.249	781.31	251.903																	102.792	0.84303	79.4029	1.02494
13.67	1034		782.138	194.805	782.897	249.963																	102.947	0.84219	79.5765	1.02525
13.68	1073		783.724	208.528	784.483	254.77																	103.096	0.84143	79.7261	1.0256
13.69	1063		785.31	205.057	786.069	265.339																	103.249	0.84061	79.8689	1.02595
13.7	1077		786.897	205.141	787.655	267.836																	103.41	0.83982	80.0336	1.02634
13.71	1026		788.483	203.529	789.241	270.969																	103.573	0.83911	80.1986	1.02683
13.72	1062		790.069	207.37	790.828	273.507																	103.722	0.83842	80.3582	1.02726
13.73	1014		791.655	213.507	792.414	269.901																	103.874	0.83769	80.5215	1.02775
13.74	1095		793.241	199.655	794	258.204																	104.013	0.83706	80.6732	1.0282
13.75	1036		794.828	196.872	795.586	280.11																	104.166	0.83637	80.8257	1.02872
13.76	1045		796.414	194.1	797.172	275.511																	104.327	0.83574	80.9961	1.02926
13.77	1044		798	204.023	798.759	268.349																	104.476	0.83513	81.1507	1.02984
13.78	1054		799.586	204.696	800.345	262.795																	104.636	0.8345	81.3164	1.03038
13.79	1024		801.172	221.686	801.931	262.94																	104.791	0.83394	81.455	1.03103
13.8	1022		802.759	173.255	803.517	260.18																	104.946	0.83335	81.6221	1.03165
13.81	1026		804.345	204.362	805.103	271.038																	105.089	0.83284	81.7828	1.03223
13.82	1039		805.931	203.099	806.69	278.261																	105.244	0.8323	81.9421	1.03296
13.83	1059		807.517	207.172	808.276	277.834																	105.406	0.83179	82.1075	1.03364
13.84	1002		809.103	208.366	809.862	271.336																	105.556	0.83118	82.2557	1.03431
13.85	1064		810.69	208.074	811.448	265.866																	105.718	0.83073	82.4193	1.03499
13.86	1041		812.276	203.126	813.034	267.128																	105.854	0.83023	82.5753	1.0357
13.87	987		813.862	203.18	814.621	259.254																	106.011	0.82978	82.7264	1.03638
13.88	1055		815.448	204.679	816.207	255.743																	106.169	0.82936	82.8814	1.03712
13.89	1077		817.034	193.786	817.793	248.072																	106.32	0.82888	83.0403	1.03786
13.9	978		818.621	194.207	819.379	254.786																	106.466	0.82846	83.1913	1.03857
13.91	1032		820.207	197.492	820.966	262.276																	106.627	0.82808	83.3617	1.03937
13.92	994		821.793	190.601	822.552	271.013																	106.778	0.82768	83.5271	1.04013
13.93	1049		823.379	194.03	824.138	255.288																	106.915	0.8273	83.6799	1.04089
13.94	1043		824.966	205.232	825.724	246.906																	107.075	0.82696	83.8303	1.04168
13.95	1047		826.552	202.258	827.31	239.621																	107.243	0.82653	83.9845	1.04246
13.96	1081		828.138	194.292	828.897	253.378																	107.402	0.82624	84.1582	1.04333
13.97	1021		829.724	191.584	830.483	264.336																	107.555	0.82583	84.3056	1.04402
13.98	1005		831.31	195.936	832.069	264.121																	107.706	0.82552	84.4696	1.04484
13.99	1088		832.897	197.406	833.655	261.888																	107.848	0.82526	84.6024	1.04557
14	1108		834.483	194.68	835.241	269.181																	108.008	0.82493	84.7566	1.04639
14.01	1059		836.069	200.347	836.828	273.672																	108.164	0.8246	84.9159	1.04715
14.02	1042		837.655	207.427	838.414	260.616																	108.316	0.8243	85.0723	1.04787
14.03	1086		839.241	205.344	840	261.827																	108.476	0.82401	85.2263	1.04871
14.04	1021		840.828	204.838	841.586	271.453																	108.609	0.82372	85.3916	1.04947
14.05	1022		842.414	207.819	843.172	260.161																	108.774	0.82353	85.5323	1.05026
14.06	1034		844	198.152	844.759	253.211																	108.922	0.8233	85.693	1.05103
14.07	1047		845.586	196.016	846.345	262.601																	109.072	0.82297	85.8602	1.05176
14.08	1065		847.172	196.177	847.931	262.461																	109.235	0.82272	86.0144	1.05247
14.09	991		848.759	206.366	849.517	252.447																	109.386	0.82252	86.1734	1.05328
14.1	1050		850.345	203.314	851.103	265.161																	109.543	0.82219	86.3359	1.0539
14.11	1037		851.931	197.472	852.69	252.324																	109.696	0.82205	86.4859	1.05456
14.12	1039		853.517	198.712	854.276	251.704																	109.846	0.82175	86.6562	1.0553
14.13	1012		855.103	204.783	855.862	253.738																	110.005	0.82158	86.8073	1.05601
14.14	1032		856.69	203.461	857.448	261.977																	110.165	0.82136	86.9555	1.05665
14.15	1030		858.276	209.394	859.034	263.589																	110.318	0.8212	87.1148	1.05727
14.16	1045		859.862	208.116	860.621	254.121																	110.47	0.82094	87.2834	1.05789
14.17	1055		861.448	201.338	862.207	244.09																	110.625	0.82075	87.4283	1.05846
14.18	1012		863.034	201.706	863.793	244.818																	110.763	0.82058	87.6062	1.05908
14.19	1036		864.621	205.016	865.379	260.451																	110.92	0.8204	87.7544	1.05962
14.2	1029		866.207	200.672	866.966	253.631																	111.075	0.82022	87.9073	1.06008
14.21	1056		867.793	193.046	868.552	253.17																	111.24	0.82007	88.0651	1.06054
14.22	1006		869.379	187.18	870.138	252.138																	111.394	0.81989	88.2272	1.06103
14.23	987		870.966	181.843	871.724	245.054																	111.533	0.81972	88.3787	1.06144
14.24	1050		872.552	201.394	873.31	254.877																	111.693	0.81951	88.5297	1.06183
14.25	1033		874.138	184.329	874.897	245.425																	111.855	0.81943	88.689	1.06219
14.26	1005		875.724	185.283	876.483	245.281																	112.011	0.81923	88.8497	1.06244
14.27	1028		877.31	187.905	878.069	240.677																	112.161	0.81908	89.0126	1.06276
14.28	1058		878.897	181.87	879.655	245.213																	112.324	0.81893	89.1729	1.06308
14.29	1057		880.483	183.799	881.241	243.236																	112.471	0.81883	89.31	1.06331
14.3	1021		882.069	188.976	882.828	240.68																	112.634	0.81869	89.4693	1.06349
14.31	1036		883.655	177.749	884.414	242.383																	112.788	0.81853	89.6408	1.06377
14.32	1058		885.241	180.677	886	249.178																	112.934	0.81836	89.8004	1.06391
14.33	1013		886.828	177.415	887.586	256.568																	113.1	0.81818	89.9532	1.06399
14.34	1024		888.414	184.772	889.172	256.827																	113.249	0.81805	90.1122	1.06408
14.35	966		890	190.443	890.759	253.349																	113.409	0.81791	90.2607	1.06406
14.36	1047		891.586	189.48	892.345	251.574																	113.569	0.8177	90.4211	1.06404
14.37	1034		893.172	187.122	893.931	243.827																	113.722	0.81764	90.5918	1.06406
14.38	1040		894.759	179.238	895.517	242.77																	113.871	0.81754	90.7504	1.06393
14.39	1013		896.345	178.945	897.103	243.636																	114.038	0.81738	90.8896	1.06383
14.4	967		897.931	182.118	898.69	237.738																	114.204	0.81732	91.0564	1.0637
14.41	1003		899.517	194.351	900.276	242.731																	114.362	0.81721	91.2121	1.06347
14.42	1042		901.103	188.204	901.862	242.731																	114.51	0.81716	91.3729	1.0632
14.43	1024		902.69	184.012	903.448	225.511																	114.673	0.81703	91.5357	1.06284
14.44	1059		904.276	180.706	905.034	236.467																	114.819	0.81688	91.6886	1.06247
14.45	999		905.862	177.162	906.621	228.67																	114.99	0.81685	91.8525	1.06208
14.46	1047		907.448	183.656	908.207	234.268																	115.147	0.81673	91.9939	1.06163
14.47	1017		909.034	174.236	909.793	243.21																	115.298	0.81661	92.1535	1.0612
14.48	1003		910.621	178.315	911.379	247.738																	115.461	0.81656	92.3032	1.06066
14.49	1096		912.207	181.637	912.966	243.135																	115.607	0.8164	92.4624	1.06008
14.5	998		913.793	178.517	914.552	233.639																	115.775	0.81631	92.6228	1.05949
14.51	994		915.379	178.267	916.138	232.204																	115.928	0.81619	92.776	1.05886
14.52	1030		916.966	177.394	917.724	238.707																	116.085	0.81607	92.9381	1.05819
14.53	1021		918.552	167.926	919.31	235.24																	116.242	0.81599	93.0978	1.05746
14.54	1008		920.138	166.772	920.897	227.939																	116.397	0.81584	93.2599	1.05669
14.55	994		921.724	175.175	922.483	242.527																	116.557	0.81573	93.4146	1.05584
14.56	1053		923.31	178.422	924.069	248.479																	116.712	0.81565	93.5717	1.05506
14.57	1043		924.897	187.722	925.655	246.372																	116.886	0.81552	93.7314	1.05411
14.58	1030		926.483	194.995	927.241	215.342																	117.038	0.81534	93.8871	1.05313
14.59	1033		928.069	179.037	928.828	205.679																	117.192	0.81528	94.0435	1.05218
14.6	1032		929.655	175.614	930.414	240.682																	117.358	0.81517	94.2006	1.05118
14.61	1020		931.241	172.618	932	236.566																	117.52	0.81506	94.3706	1.05003
14.62	1050		932.828	179.248	933.586	230.055																	117.684	0.81495	94.5238	1.04908
14.63	1084		934.414	179.216	935.172	226.796																	117.838	0.81484	94.6863	1.0479
14.64	1062		936	163.384	936.759	233.857																	117.99	0.81475	94.8324	1.0468
14.65	1044		937.586	175.012	938.345	229.305																	118.158	0.81464	94.9823	1.04564
14.66	1008		939.172	172.562	939.931	229.801																	118.315	0.81452	95.1291	1.04439
14.67	1106		940.759	167.624	941.517	235.974																	118.473	0.81435	95.2895	1.04327
14.68	1036		942.345	166.828	943.103	228.799																	118.628	0.81431	95.4588	1.04198
14.69	1064		943.931	168.512	944.69	223.691																	118.792	0.81412	95.6113	1.04072
14.7	1065		945.517	168.13	946.276	222.291																	118.936	0.81401	95.7598	1.03944
14.71	1027		947.103	168.328	947.862	223.064																	119.104	0.81387	95.923	1.03814
14.72	997		948.69	167.669	949.448	229.982																	119.267	0.81376	96.087	1.03674
14.73	985		950.276	169.711	951.034	229.296																	119.418	0.81359	96.2352	1.03547
14.74	992		951.862	171.533	952.621	228.258																	119.589	0.8135	96.407	1.03416
14.75	1002		953.448	168.933	954.207	234.933																	119.746	0.81332	96.5537	1.03273
14.76	1065		955.034	170.993	955.793	231.323																	119.91	0.81319	96.7223	1.03128
14.77	1049		956.621	170.904	957.379	230.696																	120.069	0.81302	96.8798	1.02995
14.78	1055		958.207	156.602	958.966	225.217																	120.224	0.81291	97.0316	1.02854
14.79	1047		959.793	156.854	960.552	219.626																	120.378	0.81276	97.1841	1.0271
14.8	1062		961.379	164.862	962.138	229.328																	120.546	0.81263	97.3434	1.02571
14.81	1019		962.966	169.457	963.724	227.564																	120.707	0.81238	97.4944	1.02422
14.82	1100		964.552	174.668	965.31	224.149																	120.869	0.81229	97.6494	1.02274
14.83	1095		966.138	173.274	966.897	210.311																	121.034	0.81212	97.7961	1.02129
14.84	1022		967.724	166.467	968.483	219.208																	121.186	0.81188	97.9454	1.01986
14.85	1073		969.31	160.425	970.069	206.761																	121.349	0.81181	98.1051	1.01837
14.86	1023		970.897	170.828	971.655	228.513																	121.506	0.81164	98.2593	1.01697
14.87	1018		972.483	171.184	973.241	228.046																	121.665	0.81142	98.4372	1.01543
14.88	1012		974.069	163.834	974.828	235.292																	121.833	0.81126	98.5772	1.01402
14.89	1084		975.655	150.863	976.414	230.425																	121.988	0.81103	98.7354	1.01265
14.9	973		977.241	161.814	978	225.733																	122.151	0.81088	98.8947	1.01111
14.91	923		978.828	163.004	979.586	233.588																	122.314	0.81067	99.0611	1.00968
14.92	993		980.414	165.316	981.172	231.687																	122.47	0.81046	99.219	1.00815
14.93	1020		982	165.508	982.759	231.005																	122.625	0.81031	99.3879	1.00667
14.94	1033		983.586	161.637	984.345	235.721																	122.783	0.81	99.5246	1.0052
14.95	998		985.172	157.425	985.931	229.615																	122.951	0.80984	99.6886	1.00373
14.96	987		986.759	152.934	987.517	230.198																	123.111	0.80964	99.8336	1.00222
14.97	993		988.345	161.888	989.103	228.565																	123.286	0.80944	99.9943	1.0007
14.98	980		989.931	164.901	990.69	226.456																	123.444	0.80923	100.145	0.99923
14.99	1016		991.517	159.18	992.276	237.61																	123.592	0.80892	100.316	0.9977
15	1057		993.103	165.475	993.862	247.44																	123.76	0.80873	100.465	0.99622
15.01	999		994.69	178.071	995.448	228.263																	123.93	0.80848	100.622	0.99476
15.02	1062		996.276	169.831	997.034	232.083																	124.09	0.80836	100.787	0.99318
15.03	1003		997.862	172.993	998.621	227.635																	124.255	0.80805	100.955	0.9917
15.04	1030		999.448	168.974	1000.21	231.778																	124.416	0.8078	101.094	0.99026
15.05	1012		1001.03	170.201	1001.79	240.381																	124.578	0.80761	101.257	0.98873
15.06	1043																						124.74	0.8073	101.411	0.98725
15.07	1043																						124.891	0.80709	101.572	0.98574
15.08	1088																						125.059	0.80691	101.73	0.98433
15.09	1036																						125.216	0.80662	101.889	0.98278
15.1	993																						125.375	0.80634	102.039	0.98137
15.11	1064																						125.537	0.80609	102.218	0.97986
15.12	1020																						125.692	0.8059	102.365	0.97841
15.13	956																						125.855	0.80561	102.517	0.97699
15.14	986																						126.014	0.80537	102.68	0.97567
15.15	997																						126.19	0.80509	102.844	0.97423
15.16	1068																						126.346	0.80479	103	0.97281
15.17	1015																						126.511	0.80461	103.178	0.97143
15.18	1065																						126.662	0.80431	103.325	0.97001
15.19	990																						126.825	0.80405	103.479	0.96864
15.2	1017																						126.985	0.80375	103.641	0.9673
15.21	991																						127.142	0.80343	103.799	0.96595
15.22	965																						127.319	0.80315	103.954	0.96463
15.23	977																						127.488	0.8028	104.107	0.96334
15.24	1036																						127.644	0.80252	104.262	0.96202
15.25	994																						127.824	0.80221	104.426	0.96075
15.26	954																						127.981	0.80192	104.587	0.95955
15.27	1006																						128.14	0.80169	104.745	0.95832
15.28	1010																						128.314	0.80128	104.9	0.95707
15.29	1048																						128.463	0.80107	105.055	0.95585
15.3	1008																						128.617	0.80072	105.215	0.9546
15.31	1020																						128.792	0.80048	105.38	0.95343
15.32	1060																						128.969	0.80015	105.533	0.95222
15.33	1068																						129.124	0.79981	105.694	0.95099
15.34	1008																						129.283	0.79953	105.845	0.94979
15.35	999																						129.439	0.79928	106.011	0.94858
15.36	1043																						129.6	0.79892	106.184	0.94741
15.37	1042																						129.759	0.79856	106.333	0.94623
15.38	1008																						129.927	0.79827	106.488	0.94507
15.39	1034																						130.081	0.79792	106.659	0.94392
15.4	1016																						130.262	0.79762	106.811	0.94273
15.41	1003																						130.411	0.79733	106.98	0.94156
15.42	980																						130.575	0.79696	107.125	0.94043
15.43	1024																						130.731	0.79673	107.288	0.93929
15.44	950																						130.889	0.79636	107.432	0.9381
15.45	978																						131.05	0.79602	107.594	0.93695
15.46	981																						131.212	0.79575	107.751	0.93578
15.47	1038																						131.382	0.79544	107.91	0.93468
15.48	981																						131.526	0.79512	108.065	0.93349
15.49	991																						131.692	0.7948	108.224	0.93236
15.5	1004																						131.849	0.79443	108.378	0.9313
15.51	1001																						132.023	0.79415	108.54	0.93024
15.52	1055																						132.185	0.7938	108.695	0.92919
15.53	1008																						132.341	0.79344	108.863	0.92809
15.54	989																						132.504	0.79317	109.022	0.92709
15.55	1015																						132.673	0.79286	109.171	0.92612
15.56	1003																						132.831	0.79252	109.319	0.92521
15.57	1019																						132.995	0.79225	109.48	0.92412
15.58	1055																						133.154	0.79191	109.638	0.92318
15.59	1016																						133.322	0.7916	109.785	0.92222
15.6	1054																						133.472	0.79124	109.942	0.92119
15.61	1037																						133.633	0.79096	110.102	0.92031
15.62	1032																						133.788	0.79062	110.254	0.91934
15.63	1071																						133.952	0.7903	110.419	0.91833
15.64	1023																						134.114	0.79	110.571	0.91743
15.65	1020																						134.273	0.78968	110.722	0.91646
15.66	1027																						134.433	0.78941	110.875	0.91544
15.67	1044																						134.589	0.78913	111.035	0.91447
15.68	1036																						134.754	0.7888	111.182	0.9135
15.69	1019																						134.909	0.78851	111.344	0.9125
15.7	1004																						135.084	0.78815	111.499	0.91151
15.71	950																						135.236	0.78789	111.659	0.91054
15.72	1044																						135.395	0.78758	111.823	0.9096
15.73	1008																						135.555	0.78734	111.983	0.90859
15.74	1041																						135.711	0.78699	112.132	0.90761
15.75	1001																						135.872	0.78672	112.281	0.90674
15.76	984																						136.032	0.78639	112.453	0.9057
15.77	1025																						136.19	0.78616	112.594	0.90478
15.78	1004																						136.364	0.78585	112.745	0.90387
15.79	1014																						136.518	0.78559	112.9	0.90289
15.8	964																						136.68	0.78534	113.059	0.90202
15.81	961																						136.835	0.78504	113.225	0.9011
15.82	991																						137	0.78472	113.388	0.90005
15.83	995																						137.144	0.78452	113.528	0.89917
15.84	992																						137.319	0.78428	113.679	0.89834
15.85	994																						137.489	0.78401	113.837	0.89751
15.86	989																						137.647	0.78371	113.995	0.89663
15.87	1028																						137.797	0.78345	114.151	0.89571
15.88	1000																						137.958	0.78324	114.307	0.89493
15.89	1007																						138.119	0.78297	114.449	0.89401
15.9	939																						138.279	0.78274	114.612	0.89321
15.91	1018																						138.439	0.78245	114.79	0.89235
15.92	1012																						138.602	0.78228	114.939	0.8915
15.93	1076																						138.757	0.78196	115.1	0.89067
15.94	1015																						138.926	0.78179	115.267	0.88984
15.95	936																						139.081	0.78156	115.41	0.88899
15.96	1056																						139.236	0.78125	115.571	0.8882
15.97	1015																						139.383	0.78109	115.725	0.88728
15.98	1050																						139.553	0.78084	115.876	0.88655
15.99	966																						139.716	0.78068	116.034	0.88566
16	987																						139.865	0.7804	116.194	0.88492
16.01	1028																						140.021	0.78022	116.335	0.88413
16.02	1030																						140.192	0.78003	116.498	0.88337
16.03	967																						140.352	0.77985	116.653	0.8826
16.04	954																						140.504	0.7796	116.808	0.88178
16.05	990																						140.667	0.77947	116.959	0.88106
16.06	1014																						140.825	0.77922	117.126	0.8802
16.07	1032																						140.984	0.77904	117.281	0.87952
16.08	975																						141.144	0.77883	117.441	0.87876
16.09	1000																						141.307	0.77869	117.593	0.87802
16.1	999																						141.464	0.77845	117.737	0.87729
16.11	1033																						141.616	0.77821	117.907	0.87652
16.12	968																						141.773	0.77813	118.074	0.87578
16.13	954																						141.933	0.77791	118.227	0.87505
16.14	922																						142.098	0.7778	118.367	0.8744
16.15	938																						142.253	0.77763	118.523	0.87365
16.16	1010																						142.418	0.77743	118.688	0.87305
16.17	1068																						142.579	0.77725	118.84	0.8723
16.18	1024																						142.744	0.77702	119.003	0.87167
16.19	998																						142.887	0.77688	119.15	0.87098
16.2	999																						143.06	0.77673	119.313	0.87032
16.21	1024																						143.217	0.77662	119.473	0.8696
16.22	971																						143.363	0.77642	119.629	0.86894
16.23	1034																						143.532	0.77632	119.795	0.86831
16.24	968																						143.695	0.77613	119.947	0.86765
16.25	975																						143.852	0.77598	120.096	0.86704
16.26	989																						144.004	0.77584	120.256	0.86638
16.27	987																						144.166	0.7757	120.411	0.86577
16.28	985																						144.327	0.77563	120.568	0.86517
16.29	1023																						144.483	0.77546	120.724	0.86457
16.3	959																						144.64	0.77529	120.879	0.86387
16.31	984																						144.797	0.77519	121.037	0.86331
16.32	988																						144.958	0.77505	121.186	0.86269
16.33	994																						145.115	0.77495	121.356	0.86211
16.34	1020																						145.28	0.7748	121.504	0.86151
16.35	1021																						145.435	0.77466	121.66	0.86095
16.36	1033																						145.592	0.77458	121.825	0.86032
16.37	1003																						145.742	0.77445	121.983	0.85987
16.38	996																						145.92	0.77437	122.14	0.85919
16.39	932																						146.064	0.77419	122.282	0.85865
16.4	981																						146.225	0.77412	122.452	0.85811
16.41	988																						146.382	0.77406	122.61	0.85759
16.42	1007																						146.543	0.77394	122.763	0.85702
16.43	981																						146.698	0.77374	122.921	0.85648
16.44	975																						146.863	0.77372	123.083	0.85594
16.45	974																						147.02	0.77366	123.238	0.85536
16.46	964																						147.181	0.77355	123.398	0.85488
16.47	985																						147.346	0.77346	123.557	0.85429
16.48	976																						147.504	0.77338	123.717	0.85378
16.49	997																						147.656	0.77334	123.872	0.85332
16.5	1001																						147.823	0.77322	124.024	0.85281
16.51	1004																						147.98	0.77317	124.192	0.85222
16.52	989																						148.147	0.77307	124.349	0.85177
16.53	975																						148.307	0.77301	124.496	0.85125
16.54	989																						148.467	0.77292	124.659	0.85077
16.55	991																						148.636	0.77282	124.815	0.85022
16.56	951																						148.79	0.77276	124.987	0.84969
16.57	985																						148.94	0.77269	125.135	0.84918
16.58	1022																						149.105	0.77259	125.301	0.84873
16.59	1031																						149.274	0.77249	125.448	0.84819
16.6	1013																						149.424	0.77246	125.625	0.84775
16.61	986																						149.579	0.77246	125.783	0.84725
16.62	969																						149.742	0.77234	125.954	0.84678
16.63	975																						149.903	0.77235	126.101	0.84625
16.64	941																						150.067	0.77229	126.254	0.84586
16.65	1020																						150.226	0.77217	126.422	0.84545
16.66	970																						150.387	0.77213	126.577	0.84506
16.67	999																						150.547	0.77209	126.729	0.84459
16.68	1039																						150.703	0.77196	126.897	0.84419
16.69	926																						150.85	0.77196	127.046	0.84374
16.7	1006																						151.02	0.77186	127.211	0.84337
16.71	1047																						151.193	0.77184	127.384	0.84299
16.72	997																						151.343	0.77181	127.536	0.84262
16.73	958																						151.505	0.77175	127.696	0.8423
16.74	1008																						151.663	0.77167	127.853	0.84181
16.75	940																						151.826	0.77168	128.011	0.84146
16.76	944																						151.988	0.77161	128.171	0.84117
16.77	1003																						152.135	0.77161	128.331	0.84076
16.78	994																						152.297	0.77153	128.496	0.84039
16.79	1052																						152.45	0.77146	128.644	0.84005
16.8	1011																						152.62	0.77146	128.802	0.83972
16.81	1003																						152.776	0.77142	128.973	0.83939
16.82	995																						152.937	0.77134	129.12	0.83913
16.83	1017																						153.097	0.77133	129.287	0.8388
16.84	997																						153.242	0.77131	129.437	0.83847
16.85	987																						153.422	0.77124	129.597	0.83813
16.86	969																						153.584	0.77118	129.756	0.83792
16.87	974																						153.741	0.77122	129.911	0.83764
16.88	969																						153.897	0.77122	130.078	0.83734
16.89	948																						154.05	0.77117	130.235	0.83701
16.9	984																						154.216	0.77117	130.391	0.83678
16.91	1014																						154.379	0.77108	130.548	0.83649
16.92	960																						154.538	0.77108	130.7	0.8362
16.93	984																						154.685	0.77099	130.876	0.83593
16.94	1010																						154.852	0.77102	131.035	0.83556
16.95	985																						155.026	0.77097	131.203	0.83541
16.96	1015																						155.189	0.77097	131.358	0.83502
16.97	1017																						155.341	0.77086	131.519	0.83473
16.98	964																						155.495	0.77088	131.672	0.83452
16.99	988																						155.654	0.77093	131.827	0.83414
17	1004																						155.818	0.77089	131.99	0.8338
17.01	1020																						155.975	0.77087	132.16	0.83356
17.02	963																						156.135	0.77084	132.312	0.83323
17.03	972																						156.298	0.77086	132.481	0.83299
17.04	1010																						156.455	0.7708	132.63	0.83273
17.05	1022																						156.618	0.77073	132.776	0.83241
17.06	980																						156.772	0.77072	132.952	0.83219
17.07	1019																						156.94	0.77074	133.118	0.832
17.08	1001																						157.091	0.77067	133.274	0.83161
17.09	1001																						157.238	0.77071	133.424	0.83145
17.1	1000																						157.417	0.77065	133.58	0.83124
17.11	993																						157.564	0.7706	133.738	0.83097
17.12	964																						157.72	0.77063	133.895	0.83085
17.13	1002																						157.886	0.77058	134.055	0.83063
17.14	933																						158.025	0.77058	134.215	0.83041
17.15	996																						158.195	0.77059	134.364	0.83019
17.16	984																						158.344	0.77053	134.537	0.82999
17.17	990																						158.502	0.77048	134.697	0.82977
17.18	972																						158.663	0.77046	134.858	0.82958
17.19	981																						158.824	0.77045	135.005	0.82938
17.2	1013																						158.976	0.77039	135.161	0.82917
17.21	999																						159.151	0.77037	135.326	0.82901
17.22	932																						159.302	0.77034	135.481	0.82888
17.23	964																						159.461	0.77032	135.644	0.82871
17.24	1036																						159.621	0.77029	135.806	0.82851
17.25	1005																						159.786	0.77024	135.945	0.82834
17.26	954																						159.944	0.77028	136.114	0.82821
17.27	1030																						160.108	0.77024	136.256	0.82802
17.28	1023																						160.276	0.77017	136.419	0.82791
17.29	986																						160.432	0.77019	136.576	0.82777
17.3	990																						160.6	0.77014	136.738	0.82762
17.31	986																						160.763	0.77015	136.886	0.82747
17.32	1007																						160.929	0.77007	137.055	0.82731
17.33	977																						161.075	0.77006	137.199	0.82716
17.34	995																						161.24	0.76999	137.365	0.82694
17.35	986																						161.407	0.76997	137.517	0.82686
17.36	995																						161.563	0.7699	137.68	0.82668
17.37	1024																						161.723	0.76987	137.845	0.82657
17.38	986																						161.873	0.76987	137.991	0.82645
17.39	980																						162.037	0.76984	138.159	0.82629
17.4	961																						162.198	0.76978	138.307	0.82617
17.41	982																						162.361	0.76971	138.473	0.82603
17.42	1032																						162.519	0.76975	138.625	0.82604
17.43	1040																						162.675	0.76964	138.79	0.82586
17.44	966																						162.845	0.7696	138.945	0.82566
17.45	1006																						163.015	0.76956	139.095	0.8256
17.46	1016																						163.175	0.76954	139.263	0.82545
17.47	975																						163.343	0.76944	139.425	0.82541
17.48	1020																						163.501	0.76939	139.573	0.82533
17.49	1007																						163.657	0.76941	139.729	0.82528
17.5	1026																						163.825	0.76929	139.894	0.82517
17.51	924																						163.991	0.76924	140.049	0.82516
17.52	1026																						164.145	0.76923	140.219	0.82503
17.53	990																						164.304	0.76918	140.379	0.82495
17.54	975																						164.458	0.76911	140.532	0.8249
17.55	956																						164.622	0.76914	140.692	0.82481
17.56	949																						164.779	0.76906	140.858	0.82469
17.57	987																						164.947	0.76899	141.008	0.82472
17.58	974																						165.114	0.76899	141.173	0.82462
17.59	970																						165.264	0.76893	141.328	0.82458
17.6	996																						165.422	0.76883	141.48	0.8245
17.61	991																						165.585	0.76882	141.653	0.82449
17.62	1031																						165.753	0.76879	141.811	0.82446
17.63	990																						165.912	0.76875	141.956	0.82446
17.64	956																						166.075	0.76869	142.119	0.82448
17.65	969																						166.233	0.76864	142.282	0.82438
17.66	1021																						166.393	0.76859	142.456	0.82438
17.67	955																						166.538	0.76858	142.602	0.82439
17.68	1007																						166.722	0.7685	142.759	0.82436
17.69	988																						166.868	0.76844	142.918	0.82438
17.7	962																						167.032	0.76841	143.082	0.8244
17.71	956																						167.2	0.76832	143.236	0.82445
17.72	1015																						167.355	0.76831	143.413	0.82441
17.73	1006																						167.503	0.76823	143.569	0.82448
17.74	995																						167.671	0.76814	143.727	0.82446
17.75	991																						167.837	0.76814	143.886	0.82448
17.76	994																						168.001	0.76804	144.046	0.82446
17.77	985																						168.155	0.76797	144.209	0.82451
17.78	1038																						168.317	0.76793	144.374	0.82453
17.79	999																						168.478	0.7679	144.531	0.82459
17.8	994																						168.653	0.76785	144.686	0.82464
17.81	987																						168.804	0.76778	144.854	0.82469
17.82	966																						168.955	0.76775	145.014	0.82474
17.83	1008																						169.124	0.76771	145.173	0.82479
17.84	978																						169.279	0.76761	145.345	0.82486
17.85	993																						169.441	0.76756	145.5	0.8249
17.86	976																						169.605	0.76745	145.671	0.82494
17.87	1014																						169.776	0.76744	145.83	0.82498
17.88	982																						169.932	0.76737	145.996	0.8251
17.89	1062																						170.092	0.76733	146.155	0.82512
17.9	995																						170.258	0.76724	146.327	0.82527
17.91	980																						170.411	0.76713	146.484	0.82538
17.92	924																						170.56	0.76714	146.642	0.82555
17.93	984																						170.722	0.76709	146.805	0.82566
17.94	1048																						170.885	0.76709	146.957	0.8258
17.95	1037																						171.039	0.76699	147.119	0.82595
17.96	939																						171.207	0.76696	147.282	0.82607
17.97	976																						171.364	0.76691	147.438	0.82629
17.98	948																						171.536	0.76679	147.594	0.82647
17.99	1024																						171.685	0.76687	147.757	0.82663
18	964																						171.85	0.76669	147.911	0.82685
18.01	993																						172.015	0.76664	148.074	0.82702
18.02	970																						172.168	0.76658	148.235	0.82711
18.03	965																						172.322	0.76663	148.393	0.82734
18.04	915																						172.474	0.76644	148.551	0.82751
18.05	945																						172.632	0.7665	148.704	0.82771
18.06	1038																						172.791	0.76637	148.869	0.8279
18.07	1004																						172.949	0.76634	149.029	0.82805
18.08	1024																						173.115	0.76626	149.185	0.82811
18.09	985																						173.275	0.76619	149.337	0.82829
18.1	999																						173.439	0.7662	149.486	0.82843
18.11	1011																						173.599	0.76612	149.658	0.82864
18.12	1015																						173.757	0.76601	149.804	0.82874
18.13	987																						173.921	0.76598	149.968	0.82891
18.14	947																						174.077	0.76597	150.128	0.82901
18.15	977																						174.245	0.76589	150.283	0.82917
18.16	968																						174.392	0.7658	150.438	0.82924
18.17	1041																						174.558	0.76575	150.598	0.82932
18.18	944																						174.716	0.76567	150.76	0.82934
18.19	978																						174.872	0.76559	150.919	0.82941
18.2	999																						175.036	0.76558	151.074	0.82951
18.21	960																						175.188	0.76551	151.239	0.82953
18.22	1007																						175.353	0.76546	151.391	0.82969
18.23	1019																						175.513	0.76539	151.559	0.82973
18.24	1040																						175.66	0.76532	151.724	0.82982
18.25	1006																						175.816	0.76529	151.884	0.82991
18.26	1007																						175.976	0.76524	152.033	0.82996
18.27	1012																						176.127	0.76516	152.181	0.83004
18.28	990																						176.287	0.76514	152.356	0.83008
18.29	1029																						176.44	0.76503	152.505	0.83013
18.3	976																						176.607	0.76497	152.676	0.83018
18.31	996																						176.767	0.76489	152.825	0.83024
18.32	979																						176.919	0.76482	152.985	0.8304
18.33	998																						177.086	0.76481	153.14	0.83041
18.34	1000																						177.239	0.76474	153.297	0.83044
18.35	990																						177.409	0.76466	153.462	0.83056
18.36	1024																						177.563	0.76466	153.628	0.83066
18.37	1028																						177.723	0.76454	153.781	0.83073
18.38	1025																						177.878	0.76449	153.95	0.83081
18.39	999																						178.036	0.76446	154.107	0.83087
18.4	984																						178.189	0.76442	154.251	0.83094
18.41	968																						178.337	0.76431	154.415	0.83103
18.42	973																						178.513	0.7642	154.57	0.83106
18.43	1014																						178.675	0.76421	154.736	0.8312
18.44	1045																						178.836	0.76412	154.885	0.83129
18.45	986																						178.993	0.76403	155.047	0.83132
18.46	949																						179.143	0.76404	155.21	0.83148
18.47	964																						179.304	0.7639	155.374	0.83156
18.48	956																						179.472	0.76391	155.538	0.83159
18.49	993																						179.613	0.76382	155.689	0.8317
18.5	1037																						179.778	0.76374	155.848	0.83181
18.51	960																						179.928	0.7637	156.011	0.8319
18.52	996																						180.086	0.76366	156.167	0.83194
18.53	1033																						180.252	0.76361	156.324	0.832
18.54	1011																						180.398	0.76357	156.484	0.83212
18.55	1046																						180.565	0.7635	156.647	0.83214
18.56	937																						180.719	0.76344	156.796	0.83223
18.57	975																						180.875	0.76343	156.951	0.83229
18.58	1007																						181.047	0.76333	157.112	0.83236
18.59	987																						181.193	0.76328	157.273	0.83246
18.6	909																						181.364	0.76318	157.432	0.83253
18.61	1010																						181.51	0.76312	157.6	0.8326
18.62	956																						181.681	0.76312	157.735	0.83262
18.63	1015																						181.839	0.76307	157.894	0.8327
18.64	982																						181.996	0.76296	158.051	0.83272
18.65	954																						182.16	0.76288	158.204	0.83284
18.66	997																						182.32	0.7629	158.363	0.83289
18.67	1022																						182.479	0.76289	158.536	0.83286
18.68	989																						182.632	0.76276	158.67	0.83296
18.69	1022																						182.782	0.76275	158.831	0.83297
18.7	950																						182.951	0.76264	158.981	0.83297
18.71	964																						183.104	0.76261	159.156	0.83301
18.72	1004																						183.266	0.76259	159.307	0.83296
18.73	998																						183.433	0.76247	159.49	0.83303
18.74	989																						183.577	0.76245	159.623	0.83296
18.75	1038																						183.743	0.76237	159.784	0.83301
18.76	941																						183.887	0.76236	159.933	0.83303
18.77	978																						184.057	0.76227	160.108	0.83294
18.78	962																						184.208	0.76226	160.261	0.83294
18.79	1027																						184.361	0.76223	160.424	0.83284
18.8	1054																						184.524	0.76212	160.583	0.83285
18.81	1006																						184.68	0.76208	160.751	0.83282
18.82	946																						184.829	0.76205	160.914	0.83275
18.83	973																						184.993	0.76205	161.068	0.83271
18.84	999																						185.164	0.76199	161.235	0.8326
18.85	1034																						185.328	0.76195	161.394	0.83259
18.86	1001																						185.47	0.76183	161.565	0.83247
18.87	1039																						185.628	0.76182	161.719	0.83237
18.88	980																						185.799	0.76173	161.878	0.83237
18.89	1014																						185.959	0.7617	162.044	0.83221
18.9	995																						186.121	0.7617	162.203	0.83212
18.91	1041																						186.277	0.76163	162.36	0.83204
18.92	1049																						186.43	0.76163	162.516	0.832
18.93	950																						186.595	0.76156	162.687	0.83184
18.94	948																						186.747	0.7615	162.837	0.83171
18.95	1046																						186.917	0.76147	163.011	0.83163
18.96	1012																						187.077	0.76142	163.174	0.83146
18.97	939																						187.234	0.76141	163.337	0.8314
18.98	1050																						187.388	0.76137	163.486	0.83122
18.99	1027																						187.545	0.76132	163.646	0.83108
19	1003																						187.708	0.76124	163.804	0.83096
19.01	996																						187.867	0.76118	163.968	0.83082
19.02	1022																						188.024	0.76118	164.127	0.83066
19.03	995																						188.189	0.76113	164.285	0.83044
19.04	1051																						188.352	0.76103	164.432	0.83036
19.05	1001																						188.513	0.76099	164.597	0.83021
19.06	972																						188.664	0.76098	164.769	0.83008
19.07	967																						188.824	0.76089	164.937	0.82983
19.08	1031																						188.979	0.76085	165.102	0.82971
19.09	1030																						189.148	0.76082	165.248	0.8295
19.1	1003																						189.309	0.76077	165.412	0.82937
19.11	967																						189.468	0.7607	165.569	0.82919
19.12	981																						189.621	0.7607	165.73	0.82901
19.13	996																						189.791	0.76064	165.894	0.82886
19.14	995																						189.936	0.76063	166.052	0.82865
19.15	976																						190.099	0.7606	166.215	0.82841
19.16	1027																						190.249	0.76045	166.385	0.82826
19.17	985																						190.407	0.76047	166.539	0.82807
19.18	996																						190.573	0.76046	166.699	0.82775
19.19	944																						190.73	0.76041	166.86	0.82754
19.2	988																						190.887	0.76033	167.016	0.82733
19.21	975																						191.044	0.76031	167.182	0.82707
19.22	937																						191.2	0.76029	167.34	0.82682
19.23	1004																						191.362	0.76019	167.495	0.82663
19.24	979																						191.525	0.76019	167.661	0.82641
19.25	988																						191.694	0.76014	167.822	0.82615
19.26	1049																						191.847	0.76005	167.981	0.82584
19.27	1022																						192.007	0.76001	168.148	0.82562
19.28	991																						192.16	0.76006	168.311	0.8253
19.29	1000																						192.318	0.75995	168.467	0.82505
19.3	989																						192.477	0.75997	168.628	0.82477
19.31	954																						192.645	0.75987	168.812	0.82453
19.32	1051																						192.803	0.75986	168.962	0.8242
19.33	1002																						192.964	0.75987	169.116	0.82394
19.34	1007																						193.114	0.75978	169.269	0.82355
19.35	1010																						193.29	0.75971	169.418	0.82336
19.36	985																						193.448	0.75971	169.579	0.82305
19.37	940																						193.614	0.75968	169.753	0.8228
19.38	981																						193.765	0.75959	169.926	0.82248
19.39	1020																						193.934	0.75962	170.058	0.82217
19.4	1066																						194.084	0.75956	170.222	0.8219
19.41	1036																						194.26	0.7595	170.395	0.82157
19.42	1051																						194.422	0.75949	170.559	0.82133
19.43	996																						194.57	0.75943	170.72	0.82103
19.44	1001																						194.725	0.75938	170.88	0.82077
19.45	1048																						194.892	0.75939	171.033	0.82032
19.46	1029																						195.047	0.75938	171.188	0.82008
19.47	1016																						195.209	0.75932	171.352	0.8198
19.48	1018																						195.374	0.75921	171.514	0.81942
19.49	1046																						195.525	0.75925	171.68	0.81908
19.5	1034																						195.693	0.75915	171.832	0.81876
19.51	1006																						195.856	0.75913	171.987	0.81841
19.52	984																						196.017	0.7591	172.158	0.81802
19.53	992																						196.167	0.75913	172.319	0.81774
19.54	944																						196.322	0.75906	172.471	0.81736
19.55	1047																						196.481	0.75899	172.638	0.81692
19.56	1011																						196.644	0.75897	172.803	0.81649
19.57	1008																						196.813	0.75895	172.954	0.81614
19.58	1032																						196.975	0.75891	173.12	0.81576
19.59	981																						197.128	0.75895	173.262	0.81537
19.6	974																						197.281	0.75886	173.424	0.81493
19.61	1020																						197.455	0.7588	173.588	0.81465
19.62	995																						197.601	0.75884	173.746	0.81422
19.63	980																						197.756	0.75876	173.892	0.81388
19.64	1031																						197.917	0.75869	174.048	0.81344
19.65	1034																						198.093	0.75871	174.198	0.81308
19.66	971																						198.25	0.75865	174.369	0.81272
19.67	1003																						198.396	0.75855	174.54	0.81245
19.68	1054																						198.565	0.75855	174.701	0.81208
19.69	1031																						198.719	0.75845	174.853	0.81167
19.7	1006																						198.881	0.75847	175.022	0.81135
19.71	1042																						199.049	0.75842	175.183	0.81088
19.72	1021																						199.2	0.75845	175.343	0.81055
19.73	1024																						199.36	0.75836	175.513	0.81013
19.74	1032																						199.519	0.75835	175.665	0.80977
19.75	997																						199.687	0.7583	175.818	0.80939
19.76	1008																						199.843	0.75824	175.981	0.80901
19.77	979																						200.006	0.75825	176.137	0.80863
19.78	1038																						200.162	0.75814	176.295	0.8082
19.79	1002																						200.327	0.75815	176.45	0.8078
19.8	1065																						200.472	0.75811	176.627	0.80746
19.81	1044																						200.636	0.75804	176.795	0.80703
19.82	1005																						200.797	0.75809	176.949	0.80672
19.83	984																						200.957	0.75804	177.108	0.80627
19.84	1012																						201.109	0.75794	177.256	0.80594
19.85	1037																						201.271	0.75793	177.427	0.80547
19.86	981																						201.434	0.75788	177.593	0.80503
19.87	1021																						201.602	0.75792	177.739	0.80475
19.88	977																						201.768	0.75788	177.908	0.80429
19.89	969																						201.929	0.75774	178.073	0.80389
19.9	1019																						202.084	0.75779	178.237	0.80355
19.91	1080																						202.237	0.75774	178.397	0.80318
19.92	1016																						202.407	0.75767	178.558	0.80283
19.93	1015																						202.577	0.75761	178.719	0.80245
19.94	1019																						202.712	0.75764	178.866	0.80206
19.95	970																						202.885	0.75756	179.006	0.80177
19.96	1028																						203.044	0.7576	179.177	0.80142
19.97	1027																						203.201	0.75756	179.333	0.80109
19.98	1023																						203.354	0.75748	179.49	0.80074
19.99	1047																						203.52	0.75747	179.649	0.80045
20	974																						203.695	0.75741	179.81	0.8
20.01	991																						203.852	0.75737	179.971	0.79973
20.02	1053																						204.005	0.75736	180.141	0.79941
20.03	975																						204.175	0.75728	180.298	0.79913
20.04	991																						204.322	0.75729	180.444	0.7988
20.05	978																						204.493	0.75721	180.61	0.79844
20.06	1004																						204.656	0.75726	180.758	0.79809
20.07	1003																						204.812	0.75717	180.908	0.7978
20.08	1026																						204.994	0.75722	181.07	0.79745
20.09	1030																						205.141	0.75711	181.225	0.79708
20.1	1004																						205.299	0.75709	181.382	0.79677
20.11	998																						205.464	0.7571	181.536	0.79645
20.12	1040																						205.618	0.75704	181.686	0.79613
20.13	999																						205.778	0.75697	181.844	0.79577
20.14	1075																						205.942	0.75693	181.992	0.79548
20.15	1032																						206.101	0.75696	182.143	0.79507
20.16	986																						206.242	0.75689	182.314	0.79479
20.17	1019																						206.416	0.75685	182.471	0.79444
20.18	1001																						206.576	0.75687	182.624	0.79411
20.19	1019																						206.731	0.75677	182.777	0.79378
20.2	969																						206.902	0.75683	182.94	0.79347
20.21	999																						207.058	0.75678	183.104	0.79316
20.22	1048																						207.222	0.7567	183.252	0.79286
20.23	1025																						207.38	0.75666	183.403	0.79254
20.24	1042																						207.546	0.75661	183.568	0.79218
20.25	1023																						207.711	0.75665	183.723	0.7919
20.26	992																						207.862	0.75658	183.892	0.79158
20.27	1094																						208.03	0.7565	184.045	0.79124
20.28	1046																						208.179	0.7565	184.192	0.79096
20.29	1055																						208.344	0.75645	184.368	0.79058
20.3	1018																						208.497	0.75637	184.518	0.79031
20.31	1033																						208.66	0.75642	184.68	0.78999
20.32	1038																						208.826	0.75635	184.833	0.78969
20.33	996																						208.975	0.75635	184.996	0.78938
20.34	1011																						209.135	0.75631	185.141	0.78911
20.35	1060																						209.302	0.75628	185.302	0.78882
20.36	1032																						209.46	0.75621	185.468	0.78847
20.37	1004																						209.63	0.75619	185.615	0.7882
20.38	982																						209.783	0.75618	185.774	0.78785
20.39	1018																						209.937	0.75615	185.933	0.78758
20.4	1032																						210.098	0.75608	186.098	0.78737
20.41	1082																						210.255	0.75608	186.245	0.78705
20.42	985																						210.411	0.75607	186.416	0.78673
20.43	1024																						210.576	0.75603	186.571	0.78649
20.44	1088																						210.731	0.75595	186.725	0.78626
20.45	1037																						210.89	0.75593	186.891	0.78599
20.46	1050																						211.045	0.75592	187.041	0.78567
20.47	969																						211.203	0.75586	187.202	0.78548
20.48	1038																						211.371	0.7558	187.362	0.7852
20.49	1073																						211.525	0.7558	187.52	0.78497
20.5	1010																						211.692	0.75577	187.683	0.78468
20.51	1010																						211.848	0.75571	187.847	0.78443
20.52	1067																						212	0.75569	187.99	0.7842
20.53	1002																						212.16	0.75566	188.155	0.784
20.54	981																						212.32	0.75565	188.313	0.78367
20.55	1028																						212.486	0.75557	188.459	0.78345
20.56	1043																						212.652	0.75556	188.643	0.78326
20.57	1029																						212.807	0.75554	188.801	0.78304
20.58	1036																						212.963	0.75551	188.96	0.78276
20.59	1002																						213.132	0.75549	189.109	0.7826
20.6	1005																						213.298	0.75544	189.255	0.78236
20.61	1046																						213.463	0.75546	189.411	0.78213
20.62	1020																						213.629	0.75539	189.566	0.78189
20.63	971																						213.784	0.75534	189.729	0.78168
20.64	1002																						213.947	0.75535	189.874	0.78153
20.65	1025																						214.106	0.75531	190.036	0.78125
20.66	1081																						214.267	0.75526	190.191	0.78109
20.67	1027																						214.433	0.75526	190.365	0.78092
20.68	1020																						214.59	0.75524	190.513	0.78074
20.69	1022																						214.754	0.75517	190.685	0.78047
20.7	1098																						214.907	0.7551	190.825	0.78029
20.71	1075																						215.065	0.75513	190.989	0.78006
20.72	1051																						215.244	0.75501	191.148	0.77991
20.73	1062																						215.402	0.75503	191.32	0.7797
20.74	1038																						215.555	0.75506	191.467	0.77959
20.75	1032																						215.717	0.75498	191.636	0.77933
20.76	1034																						215.889	0.75494	191.795	0.77919
20.77	1019																						216.039	0.75495	191.951	0.77895
20.78	1016																						216.203	0.75489	192.1	0.7788
20.79	984																						216.361	0.75486	192.264	0.7786
20.8	1026																						216.524	0.75487	192.434	0.77841
20.81	1063																						216.69	0.75483	192.603	0.77827
20.82	1011																						216.846	0.75475	192.766	0.77813
20.83	1044																						217.004	0.75478	192.915	0.7779
20.84	1015																						217.157	0.75481	193.074	0.77774
20.85	1046																						217.328	0.75471	193.238	0.77757
20.86	1054																						217.481	0.75464	193.409	0.77739
20.87	1036																						217.649	0.75462	193.57	0.77725
20.88	997																						217.799	0.75464	193.713	0.77711
20.89	1020																						217.975	0.7546	193.866	0.77693
20.9	1068																						218.139	0.75456	194.021	0.7768
20.91	1041																						218.287	0.75459	194.185	0.77663
20.92	1052																						218.455	0.75459	194.349	0.77644
20.93	1094																						218.616	0.75448	194.498	0.7763
20.94	1031																						218.776	0.75448	194.656	0.77624
20.95	1033																						218.942	0.75451	194.814	0.77605
20.96	1025																						219.1	0.75444	194.971	0.77585
20.97	986																						219.256	0.75435	195.133	0.77576
20.98	1048																						219.408	0.75439	195.289	0.7756
20.99	1054																						219.575	0.75434	195.436	0.77544
21	1045																						219.72	0.75433	195.61	0.77539
21.01	1090																						219.885	0.75433	195.771	0.7752
21.02	1024																						220.047	0.75424	195.937	0.77504
21.03	1017																						220.201	0.75421	196.094	0.77498
21.04	1042																						220.361	0.75417	196.247	0.77489
21.05	1066																						220.52	0.75421	196.405	0.77468
21.06	1059																						220.679	0.7541	196.558	0.77457
21.07	1037																						220.855	0.75415	196.721	0.77445
21.08	1046																						221.005	0.7541	196.869	0.77431
21.09	1052																						221.177	0.75407	197.025	0.77415
21.1	1051																						221.338	0.75407	197.185	0.77398
21.11	1067																						221.49	0.75406	197.345	0.77388
21.12	1011																						221.657	0.75397	197.499	0.77367
21.13	1019																						221.825	0.75394	197.661	0.77357
21.14	1063																						221.986	0.75396	197.818	0.77338
21.15	1014																						222.146	0.75394	197.982	0.77328
21.16	1028																						222.299	0.75389	198.129	0.77312
21.17	1030																						222.459	0.75391	198.296	0.77297
21.18	1029																						222.636	0.75387	198.456	0.77292
21.19	1068																						222.794	0.75384	198.621	0.77272
21.2	1068																						222.957	0.75388	198.765	0.77258
21.21	1054																						223.124	0.75375	198.948	0.77246
21.22	1078																						223.284	0.75377	199.091	0.77235
21.23	1038																						223.457	0.75372	199.243	0.77223
21.24	1073																						223.62	0.75374	199.42	0.77208
21.25	1066																						223.785	0.75362	199.555	0.77195
21.26	1036																						223.953	0.75366	199.71	0.77191
21.27	1071																						224.105	0.75361	199.879	0.77171
21.28	1066																						224.274	0.75361	200.032	0.77163
21.29	1068																						224.429	0.75362	200.19	0.77151
21.3	1051																						224.605	0.75359	200.335	0.7714
21.31	1041																						224.76	0.75352	200.511	0.77127
21.32	1046																						224.932	0.75353	200.669	0.7712
21.33	987																						225.098	0.75348	200.843	0.77109
21.34	1026																						225.249	0.75353	200.983	0.77096
21.35	1062																						225.422	0.75337	201.145	0.77086
21.36	1044																						225.599	0.75346	201.314	0.77075
21.37	1086																						225.762	0.75335	201.471	0.77069
21.38	1041																						225.935	0.75336	201.63	0.77056
21.39	1013																						226.093	0.7534	201.794	0.77042
21.4	1054																						226.257	0.75336	201.955	0.77036
21.41	1063																						226.418	0.75329	202.105	0.77026
21.42	1079																						226.589	0.75336	202.268	0.77012
21.43	1070																						226.765	0.75332	202.44	0.77006
21.44	1078																						226.913	0.75328	202.59	0.77002
21.45	1077																						227.078	0.7533	202.758	0.76994
21.46	1044																						227.241	0.75325	202.927	0.76981
21.47	1017																						227.406	0.75319	203.063	0.76974
21.48	1029																						227.584	0.75322	203.22	0.76961
21.49	1059																						227.749	0.75318	203.384	0.76955
21.5	1030																						227.915	0.75313	203.536	0.76945
21.51	1046																						228.073	0.75317	203.704	0.76941
21.52	1068																						228.242	0.75311	203.871	0.7693
21.53	1051																						228.411	0.7531	204.018	0.76914
21.54	1040																						228.569	0.7531	204.171	0.76907
21.55	1067																						228.743	0.75306	204.337	0.76903
21.56	1098																						228.906	0.75305	204.489	0.76891
21.57	1058																						229.061	0.75307	204.644	0.76886
21.58	1028																						229.223	0.75307	204.809	0.76876
21.59	1033																						229.394	0.75304	204.958	0.7687
21.6	1027																						229.565	0.75298	205.107	0.7686
21.61	1041																						229.74	0.75302	205.273	0.76852
21.62	1045																						229.888	0.75296	205.451	0.76841
21.63	1074																						230.073	0.75296	205.601	0.76838
21.64	1000																						230.238	0.75289	205.76	0.76831
21.65	1062																						230.406	0.75292	205.918	0.76822
21.66	1018																						230.567	0.7529	206.07	0.76814
21.67	1044																						230.734	0.75292	206.239	0.76806
21.68	1017																						230.906	0.75292	206.398	0.76801
21.69	1072																						231.069	0.75287	206.553	0.76793
21.7	1032																						231.241	0.75286	206.72	0.76781
21.71	1049																						231.409	0.75286	206.88	0.76772
21.72	1050																						231.58	0.75278	207.03	0.76764
21.73	1037																						231.743	0.75286	207.183	0.76755
21.74	1096																						231.905	0.75277	207.338	0.76749
21.75	1066																						232.074	0.75279	207.489	0.76746
21.76	1034																						232.237	0.75279	207.66	0.76737
21.77	1060																						232.416	0.7528	207.83	0.76729
21.78	1145																						232.578	0.75274	207.986	0.76725
21.79	1044																						232.737	0.75278	208.15	0.76714
21.8	1050																						232.911	0.75275	208.311	0.7671
21.81	1049																						233.089	0.75275	208.466	0.76705
21.82	1106																						233.255	0.75269	208.634	0.76694
21.83	1001																						233.416	0.75273	208.777	0.76691
21.84	1039																						233.586	0.75266	208.943	0.7668
21.85	1030																						233.75	0.7527	209.093	0.7668
21.86	1054																						233.921	0.75265	209.254	0.7667
21.87	1053																						234.084	0.75266	209.42	0.76662
21.88	1059																						234.255	0.75263	209.571	0.76657
21.89	1037																						234.428	0.75258	209.739	0.76654
21.9	1112																						234.59	0.75262	209.886	0.76646
21.91	1072																						234.764	0.75265	210.055	0.7664
21.92	1015																						234.932	0.75263	210.215	0.76635
21.93	1085																						235.093	0.75259	210.373	0.76619
21.94	998																						235.258	0.75258	210.526	0.76617
21.95	1039																						235.431	0.75253	210.69	0.76621
21.96	1018																						235.603	0.75258	210.856	0.76614
21.97	1066																						235.762	0.75254	211.009	0.76602
21.98	1031																						235.933	0.75253	211.176	0.76603
21.99	1065																						236.096	0.75253	211.338	0.76597
22	1074																						236.274	0.75254	211.485	0.76588
22.01	1084																						236.441	0.7525	211.652	0.7658
22.02	1081																						236.61	0.7525	211.802	0.76585
22.03	1025																						236.785	0.75242	211.976	0.76573
22.04	1063																						236.946	0.75248	212.138	0.76569
22.05	1042																						237.122	0.75249	212.297	0.76564
22.06	1042																						237.295	0.75242	212.454	0.76558
22.07	1011																						237.462	0.75238	212.605	0.76552
22.08	1079																						237.625	0.75239	212.778	0.7655
22.09	1058																						237.79	0.7524	212.947	0.76547
22.1	1044																						237.963	0.75237	213.101	0.7654
22.11	1065																						238.126	0.75233	213.264	0.76532
22.12	1080																						238.302	0.75245	213.421	0.76528
22.13	1046																						238.467	0.7524	213.569	0.76525
22.14	1055																						238.638	0.75237	213.736	0.76519
22.15	1048																						238.804	0.75232	213.891	0.76514
22.16	1091																						238.975	0.75235	214.064	0.76511
22.17	1076																						239.148	0.75236	214.206	0.76506
22.18	1110																						239.308	0.75232	214.378	0.76504
22.19	1046																						239.473	0.75226	214.536	0.76498
22.2	1038																						239.659	0.75228	214.687	0.76499
22.21	1097																						239.818	0.75222	214.847	0.7649
22.22	1079																						239.977	0.75224	215.019	0.76484
22.23	1057																						240.151	0.75225	215.172	0.7648
22.24	1072																						240.321	0.75223	215.322	0.76478
22.25	1068																						240.483	0.75222	215.465	0.76478
22.26	1063																						240.656	0.75215	215.643	0.76468
22.27	1081																						240.818	0.75215	215.809	0.7647
22.28	1047																						240.981	0.75217	215.965	0.76458
22.29	1040																						241.152	0.75212	216.133	0.76464
22.3	1039																						241.307	0.75212	216.277	0.76463
22.31	1071																						241.468	0.75213	216.443	0.76448
22.32	1100																						241.633	0.75214	216.6	0.76452
22.33	1083																						241.803	0.75203	216.763	0.76443
22.34	1066																						241.964	0.75214	216.918	0.76437
22.35	1032																						242.131	0.75209	217.094	0.76436
22.36	1085																						242.291	0.75209	217.252	0.76429
22.37	1068																						242.46	0.75203	217.402	0.76427
22.38	1047																						242.627	0.75207	217.566	0.7642
22.39	1044																						242.778	0.75205	217.725	0.76417
22.4	1080																						242.954	0.75203	217.887	0.76413
22.41	1010																						243.117	0.75202	218.056	0.76406
22.42	1068																						243.289	0.75197	218.193	0.76404
22.43	1065																						243.46	0.75201	218.344	0.76392
22.44	1105																						243.615	0.75196	218.52	0.76386
22.45	1041																						243.783	0.75197	218.685	0.76386
22.46	978																						243.947	0.75196	218.834	0.7638
22.47	1034																						244.112	0.75195	219.006	0.76379
22.48	1030																						244.274	0.75197	219.145	0.76371
22.49	1053																						244.435	0.75192	219.323	0.7637
22.5	1036																						244.603	0.75189	219.487	0.76367
22.51	1081																						244.768	0.75188	219.638	0.76362
22.52	1029																						244.941	0.75186	219.797	0.76352
22.53	1048																						245.103	0.75187	219.966	0.7635
22.54	1016																						245.271	0.75186	220.108	0.76343
22.55	1004																						245.428	0.75183	220.276	0.76336
22.56	1022																						245.595	0.75188	220.454	0.76331
22.57	1044																						245.761	0.75181	220.625	0.76329
22.58	1043																						245.925	0.75183	220.785	0.76323
22.59	1050																						246.099	0.75181	220.942	0.76324
22.6	1128																						246.263	0.75177	221.102	0.76312
22.61	1051																						246.428	0.75176	221.26	0.76306
22.62	1040																						246.584	0.75183	221.426	0.76308
22.63	1081																						246.756	0.75171	221.576	0.76302
22.64	1102																						246.938	0.75174	221.737	0.76299
22.65	1041																						247.095	0.75164	221.91	0.76293
22.66	1040																						247.27	0.75172	222.078	0.76283
22.67	1051																						247.429	0.75171	222.238	0.76275
22.68	1021																						247.598	0.75169	222.41	0.76271
22.69	1033																						247.768	0.7517	222.563	0.76268
22.7	1071																						247.939	0.75168	222.733	0.76265
22.71	971																						248.102	0.75167	222.908	0.76261
22.72	1029																						248.284	0.75164	223.058	0.7625
22.73	1034																						248.448	0.75162	223.234	0.76247
22.74	1062																						248.615	0.75163	223.395	0.76244
22.75	1036																						248.789	0.75164	223.567	0.7624
22.76	1079																						248.95	0.75164	223.726	0.76235
22.77	1096																						249.116	0.7516	223.9	0.76226
22.78	1065																						249.274	0.7516	224.068	0.76226
22.79	1065																						249.444	0.75158	224.238	0.76215
22.8	1042																						249.619	0.75159	224.385	0.76213
22.81	1050																						249.8	0.75163	224.56	0.76206
22.82	1057																						249.963	0.75157	224.73	0.76201
22.83	1055																						250.136	0.7516	224.902	0.76203
22.84	1116																						250.295	0.75158	225.06	0.76188
22.85	1043																						250.463	0.75156	225.22	0.76185
22.86	1055																						250.636	0.75155	225.388	0.76172
22.87	1047																						250.818	0.75153	225.557	0.76173
22.88	1051																						250.983	0.75157	225.741	0.76165
22.89	1089																						251.155	0.75157	225.883	0.76161
22.9	1008																						251.326	0.75151	226.05	0.76159
22.91	1036																						251.505	0.75153	226.221	0.76144
22.92	1052																						251.666	0.75151	226.387	0.76142
22.93	1086																						251.846	0.75154	226.549	0.76136
22.94	1036																						252.008	0.75152	226.71	0.76129
22.95	1116																						252.173	0.7515	226.879	0.76126
22.96	1073																						252.344	0.75149	227.048	0.76119
22.97	1096																						252.509	0.75143	227.214	0.76115
22.98	1025																						252.677	0.75148	227.374	0.76112
22.99	1044																						252.85	0.75151	227.547	0.76106
23	1054																						253.018	0.75146	227.718	0.76098
23.01	1074																						253.193	0.75147	227.864	0.76097
23.02	1003																						253.36	0.75144	228.04	0.76089
23.03	1067																						253.521	0.75145	228.193	0.76082
23.04	1042																						253.684	0.75145	228.376	0.7608
23.05	1043																						253.863	0.75147	228.545	0.76073
23.06	1068																						254.025	0.75149	228.698	0.76065
23.07	1029																						254.19	0.75146	228.864	0.7606
23.08	1083																						254.373	0.75143	229.032	0.76056
23.09	1057																						254.545	0.7514	229.214	0.76045
23.1	1032																						254.714	0.75151	229.374	0.76037
23.11	1063																						254.879	0.75146	229.553	0.76041
23.12	1038																						255.06	0.75141	229.716	0.76027
23.13	1076																						255.22	0.75144	229.886	0.76024
23.14	1063																						255.388	0.75134	230.05	0.76017
23.15	1071																						255.568	0.75142	230.212	0.76011
23.16	1104																						255.731	0.75136	230.375	0.76
23.17	1057																						255.91	0.75143	230.559	0.76001
23.18	1025																						256.072	0.75138	230.73	0.75994
23.19	1051																						256.24	0.75139	230.879	0.75988
23.2	1063																						256.414	0.75138	231.05	0.7598
23.21	1108																						256.593	0.75136	231.215	0.75974
23.22	1012																						256.762	0.75136	231.384	0.75966
23.23	1047																						256.927	0.7514	231.56	0.75965
23.24	1058																						257.103	0.75135	231.728	0.75956
23.25	1037																						257.264	0.75138	231.881	0.75951
23.26	1056																						257.447	0.75134	232.048	0.75946
23.27	1033																						257.594	0.75133	232.223	0.75938
23.28	1075																						257.766	0.75129	232.377	0.75932
23.29	1050																						257.933	0.75131	232.545	0.75927
23.3	1040																						258.111	0.75128	232.729	0.75918
23.31	1042																						258.281	0.75127	232.89	0.75918
23.32	1053																						258.463	0.75131	233.056	0.75909
23.33	1085																						258.622	0.75124	233.225	0.75901
23.34	1104																						258.802	0.75127	233.398	0.759
23.35	1015																						258.971	0.75121	233.559	0.75895
23.36	1003																						259.139	0.75121	233.737	0.75894
23.37	1111																						259.314	0.75116	233.901	0.7588
23.38	1051																						259.485	0.75124	234.074	0.75874
23.39	1078																						259.648	0.75117	234.236	0.75871
23.4	1095																						259.82	0.75116	234.397	0.75871
23.41	1098																						260.001	0.75122	234.582	0.75863
23.42	1105																						260.162	0.75114	234.745	0.75855
23.43	1085																						260.332	0.75111	234.913	0.75855
23.44	1044																						260.495	0.75109	235.071	0.75847
23.45	1042																						260.675	0.75105	235.23	0.75841
23.46	1027																						260.846	0.75106	235.402	0.75835
23.47	1095																						261.011	0.75099	235.572	0.7583
23.48	1084																						261.181	0.751	235.736	0.7583
23.49	1097																						261.35	0.75098	235.899	0.75822
23.5	1117																						261.518	0.75095	236.052	0.75821
23.51	1056																						261.691	0.75093	236.236	0.75812
23.52	1064																						261.847	0.75092	236.407	0.75809
23.53	1072																						262.027	0.75087	236.58	0.75802
23.54	1042																						262.196	0.75087	236.755	0.75799
23.55	1019																						262.371	0.75084	236.921	0.75801
23.56	1033																						262.535	0.75078	237.106	0.75792
23.57	1045																						262.694	0.7508	237.265	0.75787
23.58	1076																						262.87	0.75079	237.446	0.75783
23.59	1024																						263.038	0.75079	237.612	0.75783
23.6	1055																						263.204	0.75076	237.793	0.75784
23.61	1075																						263.368	0.7508	237.973	0.75773
23.62	1094																						263.534	0.75073	238.144	0.75764
23.63	1042																						263.704	0.75079	238.319	0.75767
23.64	1122																						263.868	0.75079	238.494	0.75763
23.65	1093																						264.039	0.75076	238.659	0.7576
23.66	1036																						264.205	0.75078	238.843	0.75756
23.67	1083																						264.384	0.75076	239.008	0.75752
23.68	1047																						264.549	0.75073	239.188	0.7575
23.69	1055																						264.71	0.75077	239.346	0.75746
23.7	1038																						264.881	0.75076	239.523	0.75742
23.71	1059																						265.059	0.75078	239.696	0.75736
23.72	1070																						265.221	0.7508	239.879	0.7574
23.73	1068																						265.395	0.75072	240.034	0.75731
23.74	992																						265.56	0.75075	240.2	0.75732
23.75	1077																						265.735	0.75074	240.354	0.75727
23.76	1045																						265.909	0.75073	240.531	0.75721
23.77	1080																						266.077	0.75076	240.703	0.75718
23.78	1079																						266.247	0.75074	240.868	0.75721
23.79	1069																						266.413	0.7507	241.016	0.75711
23.8	1058																						266.575	0.75069	241.181	0.75715
23.81	1067																						266.759	0.75073	241.344	0.7571
23.82	1062																						266.932	0.75067	241.515	0.75707
23.83	1049																						267.094	0.75073	241.682	0.75705
23.84	1106																						267.263	0.75073	241.831	0.757
23.85	1051																						267.43	0.75066	241.999	0.757
23.86	1115																						267.597	0.75068	242.162	0.75701
23.87	1065																						267.768	0.75067	242.329	0.75693
23.88	1086																						267.936	0.75069	242.492	0.75688
23.89	1077																						268.096	0.75073	242.643	0.75686
23.9	1055																						268.272	0.75065	242.807	0.75685
23.91	1112																						268.431	0.75066	242.973	0.75687
23.92	1045																						268.599	0.75062	243.138	0.75681
23.93	1090																						268.769	0.75066	243.294	0.75679
23.94	1066																						268.943	0.75068	243.463	0.75674
23.95	1052																						269.121	0.75065	243.621	0.75672
23.96	1074																						269.278	0.75062	243.789	0.75668
23.97	1048																						269.451	0.75063	243.947	0.7567
23.98	1022																						269.63	0.75058	244.095	0.75663
23.99	1103																						269.789	0.75059	244.272	0.75663
24	1025																						269.968	0.7506	244.436	0.7566
24.01	1028																						270.119	0.75065	244.584	0.75655
24.02	1050																						270.301	0.75064	244.768	0.75656
24.03	1034																						270.464	0.75058	244.916	0.75651
24.04	1105																						270.628	0.75058	245.084	0.75649
24.05	1067																						270.804	0.75063	245.238	0.75644
24.06	1078																						270.969	0.75055	245.406	0.7564
24.07	1069																						271.135	0.75058	245.557	0.75636
24.08	1050																						271.302	0.75063	245.711	0.75639
24.09	1058																						271.472	0.75057	245.89	0.75634
24.1	1016																						271.642	0.75052	246.05	0.75629
24.11	1040																						271.818	0.75059	246.209	0.75627
24.12	1039																						271.984	0.75057	246.388	0.75625
24.13	1013																						272.163	0.75057	246.554	0.75621
24.14	1092																						272.317	0.75054	246.705	0.75626
24.15	1053																						272.485	0.75061	246.877	0.75623
24.16	991																						272.653	0.75057	247.045	0.75623
24.17	1052																						272.833	0.75057	247.197	0.75613
24.18	1034																						273.004	0.75053	247.376	0.75611
24.19	1031																						273.166	0.75055	247.535	0.75608
24.2	1057																						273.335	0.75061	247.707	0.75615
24.21	1103																						273.505	0.75059	247.868	0.75614
24.22	1107																						273.667	0.75058	248.034	0.75606
24.23	1075																						273.849	0.75053	248.204	0.75601
24.24	1013																						274.007	0.75052	248.358	0.75603
24.25	1028																						274.185	0.75057	248.536	0.75592
24.26	989																						274.36	0.75051	248.701	0.75592
24.27	1104																						274.528	0.75055	248.864	0.75592
24.28	985																						274.693	0.75053	249.035	0.75593
24.29	1010																						274.866	0.75051	249.208	0.75591
24.3	1037																						275.037	0.75051	249.369	0.75592
24.31	1062																						275.21	0.75053	249.555	0.75593
24.32	1062																						275.375	0.75049	249.709	0.75585
24.33	1055																						275.545	0.75053	249.88	0.75589
24.34	1058																						275.722	0.75051	250.047	0.75576
24.35	1073																						275.892	0.7505	250.201	0.75579
24.36	1036																						276.061	0.75052	250.38	0.75577
24.37	1039																						276.23	0.75051	250.544	0.75577
24.38	1031																						276.393	0.75049	250.717	0.7557
24.39	1044																						276.571	0.75045	250.893	0.75567
24.4	1058																						276.739	0.75046	251.057	0.75568
24.41	1066																						276.912	0.75047	251.232	0.75564
24.42	1040																						277.09	0.75056	251.398	0.75564
24.43	1053																						277.263	0.75049	251.591	0.75563
24.44	1071																						277.443	0.75047	251.74	0.75556
24.45	1017																						277.603	0.75046	251.919	0.75556
24.46	1039																						277.774	0.75042	252.097	0.75564
24.47	1048																						277.945	0.75046	252.261	0.75554
24.48	1043																						278.127	0.75046	252.433	0.75556
24.49	1056																						278.295	0.75044	252.601	0.75558
24.5	1070																						278.462	0.75041	252.758	0.75551
24.51	1069																						278.624	0.75045	252.927	0.75546
24.52	1111																						278.797	0.75038	253.093	0.75553
24.53	1107																						278.963	0.75046	253.262	0.75547
24.54	1111																						279.126	0.75046	253.423	0.75554
24.55	1126																						279.298	0.7504	253.602	0.75541
24.56	1007																						279.475	0.75045	253.774	0.75545
24.57	1050																						279.652	0.75039	253.943	0.75542
24.58	1050																						279.821	0.75043	254.116	0.75541
24.59	1052																						279.978	0.75041	254.292	0.75536
24.6	1068																						280.156	0.7504	254.448	0.75536
24.61	1060																						280.321	0.75045	254.619	0.75536
24.62	1039																						280.482	0.75047	254.793	0.75532
24.63	1078																						280.654	0.7504	254.976	0.75537
24.64	1068																						280.822	0.75041	255.148	0.75536
24.65	1092																						280.997	0.75044	255.321	0.75533
24.66	1062																						281.173	0.7504	255.485	0.75524
24.67	1095																						281.339	0.75041	255.662	0.75526
24.68	1045																						281.497	0.75049	255.826	0.75526
24.69	1057																						281.664	0.75045	255.998	0.7553
24.7	1014																						281.828	0.7504	256.166	0.75525
24.71	1049																						282.004	0.75046	256.343	0.75526
24.72	1051																						282.172	0.75044	256.515	0.75525
24.73	1047																						282.335	0.75043	256.69	0.75522
24.74	1051																						282.5	0.75036	256.86	0.75519
24.75	1093																						282.674	0.75036	257.036	0.75515
24.76	1049																						282.844	0.75043	257.196	0.75517
24.77	1089																						283.01	0.75033	257.372	0.75518
24.78	1056																						283.179	0.75041	257.532	0.75518
24.79	1050																						283.35	0.75042	257.693	0.75509
24.8	1051																						283.525	0.75038	257.861	0.75512
24.81	1097																						283.687	0.75034	258.03	0.75506
24.82	1043																						283.845	0.75035	258.208	0.7551
24.83	1050																						284.04	0.75034	258.373	0.75504
24.84	1034																						284.196	0.75033	258.534	0.75506
24.85	1033																						284.369	0.75031	258.698	0.75505
24.86	1085																						284.543	0.75037	258.87	0.75502
24.87	1068																						284.705	0.75033	259.031	0.755
24.88	1010																						284.875	0.75036	259.193	0.75501
24.89	1048																						285.041	0.75027	259.355	0.75497
24.9	1022																						285.212	0.75031	259.512	0.75497
24.91	1044																						285.373	0.7503	259.687	0.75498
24.92	1032																						285.541	0.75032	259.841	0.75494
24.93	1041																						285.723	0.75032	260.031	0.75489
24.94	1052																						285.891	0.75029	260.183	0.75495
24.95	1010																						286.05	0.75029	260.347	0.7549
24.96	1012																						286.216	0.75034	260.514	0.75492
24.97	1091																						286.383	0.7503	260.681	0.75484
24.98	1055																						286.557	0.75029	260.852	0.75484
24.99	1104																						286.716	0.75029	261.027	0.75483
25	1080																						286.895	0.75032	261.198	0.75488
25.01	1101																						287.058	0.75033	261.36	0.75482
25.02	1026																						287.216	0.75031	261.535	0.75481
25.03	1074																						287.386	0.75032	261.712	0.75485
25.04	1067																						287.55	0.75026	261.865	0.7548
25.05	1005																						287.723	0.75027	262.037	0.75475
25.06	1032																						287.892	0.75033	262.205	0.7548
25.07	1027																						288.057	0.75027	262.365	0.75475
25.08	1089																						288.223	0.75031	262.562	0.75474
25.09	1091																						288.379	0.75028	262.72	0.75472
25.1	1069																						288.559	0.75027	262.878	0.75471
25.11	1085																						288.732	0.75029	263.049	0.75471
25.12	1091																						288.899	0.75029	263.22	0.75465
25.13	1095																						289.067	0.75029	263.403	0.75469
25.14	1049																						289.237	0.75021	263.564	0.75459
25.15	1046																						289.403	0.75028	263.719	0.75473
25.16	1029																						289.578	0.75028	263.902	0.75464
25.17	985																						289.745	0.75025	264.067	0.75466
25.18	1045																						289.907	0.75023	264.245	0.75459
25.19	1083																						290.082	0.75024	264.408	0.75462
25.2	1098																						290.25	0.75016	264.591	0.75456
25.21	1079																						290.41	0.75019	264.753	0.75463
25.22	1020																						290.58	0.75022	264.918	0.75462
25.23	1045																						290.768	0.75023	265.098	0.75456
25.24	1054																						290.918	0.75019	265.269	0.75456
25.25	1048																						291.095	0.75019	265.429	0.75454
25.26	1057																						291.248	0.75027	265.604	0.75457
25.27	1001																						291.418	0.75021	265.763	0.75453
25.28	1045																						291.594	0.75022	265.931	0.75463
25.29	1021																						291.762	0.7502	266.098	0.75456
25.3	1053																						291.937	0.75017	266.277	0.75451
25.31	1031																						292.094	0.7502	266.435	0.75449
25.32	1079																						292.265	0.75019	266.608	0.75456
25.33	1069																						292.424	0.75022	266.772	0.7545
25.34	1059																						292.601	0.75017	266.954	0.75448
25.35	1083																						292.776	0.75021	267.111	0.75449
25.36	1025																						292.955	0.75014	267.291	0.75452
25.37	1093																						293.113	0.7502	267.46	0.75447
25.38	1066																						293.292	0.75024	267.643	0.75442
25.39	1058																						293.448	0.75016	267.804	0.75447
25.4	1081																						293.621	0.75021	267.972	0.75444
25.41	1104																						293.802	0.75021	268.142	0.75444
25.42	1088																						293.964	0.75022	268.313	0.75442
25.43	1062																						294.141	0.75027	268.474	0.75444
25.44	1110																						294.295	0.75016	268.633	0.75439
25.45	1079																						294.47	0.75018	268.787	0.75442
25.46	1073																						294.635	0.75017	268.966	0.75439
25.47	1026																						294.818	0.75019	269.137	0.75436
25.48	1091																						294.985	0.75017	269.297	0.7544
25.49	1030																						295.145	0.75019	269.465	0.75435
25.5	1079																						295.313	0.75011	269.641	0.75435
25.51	1038																						295.485	0.7502	269.808	0.75434
25.52	1063																						295.66	0.75014	269.978	0.7543
25.53	1058																						295.837	0.75017	270.138	0.7544
25.54	1099																						296	0.75015	270.321	0.75427
25.55	1067																						296.171	0.75018	270.478	0.75433
25.56	1137																						296.341	0.75013	270.647	0.75432
25.57	1069																						296.512	0.75018	270.804	0.7543
25.58	1081																						296.689	0.75019	270.975	0.7543
25.59	1093																						296.852	0.75016	271.132	0.75423
25.6	1040																						297.018	0.7502	271.308	0.75422
25.61	1052																						297.19	0.7501	271.478	0.75426
25.62	1050																						297.356	0.75012	271.656	0.75422
25.63	1088																						297.532	0.75019	271.839	0.75421
25.64	1093																						297.697	0.75018	271.997	0.75418
25.65	1074																						297.872	0.75013	272.155	0.75408
25.66	1107																						298.05	0.75016	272.334	0.75416
25.67	1137																						298.211	0.75018	272.495	0.75419
25.68	1095																						298.383	0.75024	272.653	0.75418
25.69	1091																						298.557	0.75016	272.832	0.75414
25.7	1025																						298.73	0.75019	272.996	0.75412
25.71	1065																						298.898	0.75014	273.172	0.7541
25.72	1122																						299.071	0.75011	273.335	0.75406
25.73	1049																						299.236	0.75011	273.505	0.75413
25.74	1085																						299.404	0.75012	273.673	0.75404
25.75	1027																						299.583	0.75014	273.854	0.75406
25.76	1126																						299.748	0.75015	274.018	0.75403
25.77	1104																						299.924	0.7502	274.195	0.75399
25.78	1081																						300.089	0.75013	274.356	0.75404
25.79	1070																								274.528	0.75397
25.8	1055																								274.696	0.75403
25.81	1081																								274.872	0.75399
25.82	1092																								275.042	0.75401
25.83	1138																								275.21	0.75398
25.84	1066																								275.378	0.75397
25.85	1034																								275.545	0.75393
25.86	1037																								275.734	0.75396
25.87	1092																								275.905	0.7539
25.88	1082																								276.075	0.75388
25.89	1114																								276.241	0.75389
25.9	1055																								276.411	0.75393
25.91	1067																								276.587	0.7539
25.92	1072																								276.764	0.75388
25.93	1033																								276.928	0.75386
25.94	1124																								277.091	0.75387
25.95	1070																								277.26	0.75385
25.96	1133																								277.436	0.75382
25.97	1074																								277.61	0.75384
25.98	1110																								277.775	0.75382
25.99	1086																								277.957	0.75378
26	1109																								278.11	0.75384
26.01	1110																								278.29	0.75377
26.02	1078																								278.464	0.75378
26.03	1067																								278.646	0.75378
26.04	1121																								278.802	0.75378
26.05	1024																								278.966	0.7537
26.06	1094																								279.133	0.75377
26.07	1058																								279.309	0.75375
26.08	1118																								279.48	0.75377
26.09	1068																								279.652	0.75377
26.1	1071																								279.817	0.75374
26.11	1099																								279.992	0.75372
26.12	1088																								280.167	0.75369
26.13	1108																								280.332	0.75374
26.14	1112																								280.499	0.75371
26.15	1106																								280.667	0.75374
26.16	1114																								280.833	0.75371
26.17	1058																								281.009	0.7537
26.18	1103																								281.168	0.75367
26.19	1089																								281.345	0.75361
26.2	1103																								281.52	0.75363
26.21	1096																								281.691	0.75364
26.22	1101																								281.856	0.75356
26.23	1098																								282.023	0.7536
26.24	1040																								282.188	0.75361
26.25	1084																								282.343	0.7536
26.26	1077																								282.521	0.75354
26.27	1026																								282.682	0.75357
26.28	1039																								282.853	0.75358
26.29	1144																								283.022	0.75354
26.3	1063																								283.176	0.75356
26.31	1090																								283.343	0.75352
26.32	1133																								283.507	0.75354
26.33	1117																								283.68	0.75349
26.34	1117																								283.834	0.75347
26.35	1072																								283.992	0.75348
26.36	1143																								284.151	0.75349
26.37	1119																								284.321	0.75347
26.38	1140																								284.489	0.75346
26.39	1114																								284.644	0.75348
26.4	1116																								284.808	0.75338
26.41	1081																								284.97	0.75338
26.42	1146																								285.122	0.75345
26.43	1149																								285.305	0.75343
26.44	1077																								285.463	0.75346
26.45	1136																								285.646	0.75339
26.46	1148																								285.801	0.75336
26.47	1149																								285.952	0.75336
26.48	1146																								286.126	0.75335
26.49	1096																								286.283	0.75334
26.5	1141																								286.453	0.75333
26.51	1122																								286.613	0.75332
26.52	1147																								286.776	0.75336
26.53	1091																								286.943	0.7533
26.54	1067																								287.102	0.75333
26.55	1130																								287.268	0.7533
26.56	1102																								287.434	0.75332
26.57	1097																								287.61	0.75329
26.58	1082																								287.779	0.7533
26.59	1093																								287.945	0.75333
26.6	1163																								288.104	0.75334
26.61	1073																								288.271	0.75329
26.62	1115																								288.442	0.7533
26.63	1136																								288.612	0.7533
26.64	1112																								288.781	0.7533
26.65	1065																								288.933	0.75325
26.66	1149																								289.11	0.75319
26.67	1168																								289.273	0.75329
26.68	1172																								289.432	0.75324
26.69	1106																								289.6	0.75319
26.7	1188																								289.782	0.75324
26.71	1186																								289.944	0.75319
26.72	1120																								290.12	0.75315
26.73	1197																								290.276	0.75316
26.74	1177																								290.446	0.75318
26.75	1205																								290.616	0.75314
26.76	1085																								290.777	0.75319
26.77	1144																								290.945	0.75312
26.78	1153																								291.118	0.75315
26.79	1104																								291.283	0.75313
26.8	1162																								291.461	0.75315
26.81	1201																								291.627	0.75313
26.82	1124																								291.8	0.75307
26.83	1122																								291.968	0.75311
26.84	1098																								292.135	0.75309
26.85	1146																								292.307	0.7531
26.86	1145																								292.487	0.75308
26.87	1192																								292.657	0.75306
26.88	1185																								292.812	0.75303
26.89	1149																								292.995	0.75301
26.9	1110																								293.166	0.75303
26.91	1101																								293.337	0.75304
26.92	1153																								293.504	0.75303
26.93	1240																								293.66	0.75305
26.94	1181																								293.814	0.75308
26.95	1218																								293.986	0.75306
26.96	1173																								294.155	0.75299
26.97	1168																								294.324	0.75296
26.98	1103																								294.503	0.75303
26.99	1157																								294.657	0.75296
27	1106																								294.82	0.75295
27.01	1196																								294.998	0.75296
27.02	1156																								295.156	0.75295
27.03	1136																								295.34	0.75295
27.04	1114																								295.502	0.75294
27.05	1157																								295.672	0.75294
27.06	1160																								295.841	0.75291
27.07	1186																								296.022	0.75299
27.08	1163																								296.176	0.75289
27.09	1147																								296.348	0.75292
27.1	1165																								296.53	0.75293
27.11	1177																								296.681	0.75289
27.12	1174																								296.858	0.75286
27.13	1194																								297.028	0.75287
27.14	1160																								297.192	0.75291
27.15	1172																								297.367	0.7529
27.16	1134																								297.542	0.75288
27.17	1198																								297.704	0.75286
27.18	1240																								297.874	0.75283
27.19	1209																								298.045	0.75286
27.2	1193																								298.208	0.75285
27.21	1167																								298.379	0.75287
27.22	1180																								298.555	0.75285
27.23	1171																								298.719	0.75284
27.24	1212																								298.885	0.75289
27.25	1196																								299.049	0.75281
27.26	1180																								299.236	0.75286
27.27	1173																								299.395	0.75282
27.28	1225																								299.572	0.75283
27.29	1204																								299.745	0.75282
27.3	1160																								299.921	0.75284
27.31	1230																								300.105	0.75282
27.32	1187
27.33	1160
27.34	1166
27.35	1175
27.36	1210
27.37	1246
27.38	1213
27.39	1185
27.4	1146
27.41	1178
27.42	1192
27.43	1186
27.44	1186
27.45	1194
27.46	1214
27.47	1257
27.48	1227
27.49	1149
27.5	1161
27.51	1218
27.52	1209
27.53	1170
27.54	1206
27.55	1118
27.56	1228
27.57	1227
27.58	1177
27.59	1192
27.6	1144
27.61	1223
27.62	1178
27.63	1205
27.64	1210
27.65	1228
27.66	1224
27.67	1191
27.68	1176
27.69	1198
27.7	1204
27.71	1200
27.72	1246
27.73	1280
27.74	1244
27.75	1195
27.76	1200
27.77	1202
27.78	1218
27.79	1189
27.8	1277
27.81	1251
27.82	1213
27.83	1180
27.84	1199
27.85	1229
27.86	1208
27.87	1186
27.88	1172
27.89	1205
27.9	1250
27.91	1170
27.92	1212
27.93	1264
27.94	1257
27.95	1208
27.96	1201
27.97	1168
27.98	1256
27.99	1230
28	1212
28.01	1222
28.02	1202
28.03	1206
28.04	1220
28.05	1182
28.06	1176
28.07	1191
28.08	1247
28.09	1193
28.1	1223
28.11	1197
28.12	1241
28.13	1214
28.14	1206
28.15	1235
28.16	1128
28.17	1168
28.18	1189
28.19	1243
28.2	1229
28.21	1195
28.22	1152
28.23	1191
28.24	1191
28.25	1212
28.26	1165
28.27	1230
28.28	1146
28.29	1201
28.3	1189
28.31	1170
28.32	1192
28.33	1207
28.34	1224
28.35	1179
28.36	1150
28.37	1217
28.38	1171
28.39	1145
28.4	1116
28.41	1132
28.42	1188
28.43	1219
28.44	1134
28.45	1152
28.46	1185
28.47	1180
28.48	1137
28.49	1222
28.5	1132
28.51	1092
28.52	1208
28.53	1192
28.54	1169
28.55	1175
28.56	1173
28.57	1128
28.58	1171
28.59	1133
28.6	1123
28.61	1217
28.62	1161
28.63	1138
28.64	1117
28.65	1182
28.66	1122
28.67	1101
28.68	1071
28.69	1097
28.7	1085
28.71	1107
28.72	1171
28.73	1146
28.74	1105
28.75	1112
28.76	1163
28.77	1147
28.78	1086
28.79	1091
28.8	1096
28.81	1147
28.82	1144
28.83	1155
28.84	1155
28.85	1121
28.86	1111
28.87	1120
28.88	1080
28.89	1084
28.9	1059
28.91	1104
28.92	1074
28.93	1112
28.94	1081
28.95	1100
28.96	1141
28.97	1115
28.98	1071
28.99	1100
29	1019
29.01	1074
29.02	1133
29.03	1094
29.04	1057
29.05	1077
29.06	1021
29.07	1056
29.08	1064
29.09	1079
29.1	1066
29.11	1114
29.12	1017
29.13	1077
29.14	1060
29.15	1114
29.16	1040
29.17	1054
29.18	1010
29.19	1020
29.2	1027
29.21	1064
29.22	1060
29.23	1075
29.24	1021
29.25	1055
29.26	1064
29.27	1093
29.28	1046
29.29	1043
29.3	1014
29.31	1031
29.32	1058
29.33	1026
29.34	1013
29.35	1045
29.36	1025
29.37	1058
29.38	1050
29.39	1030
29.4	1020
29.41	1000
29.42	1027
29.43	1093
29.44	1019
29.45	1052
29.46	1071
29.47	1018
29.48	999
29.49	1037
29.5	1003
29.51	1004
29.52	996
29.53	972
29.54	1015
29.55	1004
29.56	1005
29.57	950
29.58	967
29.59	988
29.6	1005
29.61	999
29.62	975
29.63	1039
29.64	926
29.65	941
29.66	966
29.67	922
29.68	1018
29.69	1039
29.7	966
29.71	1010
29.72	989
29.73	965
29.74	998
29.75	960
29.76	1031
29.77	988
29.78	971
29.79	958
29.8	980
29.81	955
29.82	949
29.83	935
29.84	945
29.85	973
29.86	913
29.87	925
29.88	952
29.89	955
29.9	969
29.91	899
29.92	948
29.93	944
29.94	972
29.95	979
29.96	941
29.97	968
[truncated: 5,003 more rows]

## Sheet: Figure 3
Figure 3a							Figure 3c							Figure 3d			Figure 3e				inset Figure 3e
E(V) vs.RHE	J (mA cm-2)	E(V) vs.RHE	J (mA cm-2)	E(V) vs.RHE	J (mA cm-2)		J (mA cm-2)	Potential (V vs. RHE)	J (mA cm-2)	Potential (V vs. RHE)	J (mA cm-2)	Potential (V vs. RHE)		Overpotential (V)	TOF (O2 s-1 per active site)		Time (h)	E (V vs RHE)	Time (h)	E (V vs RHE)	Time (h)	E (V vs RHE)	Time (h)	E (V vs RHE)	Time (h)	E (V vs RHE)
1.1997	1.49433	1.1997	0.30368	1.1997	0.10312		0.53876	1.4037	0.62765	1.3737	0.48925	1.4927		0.1797	0.04801		0.000555556	1.2382	582.541	1.4354	0	1.5801	0	1.4354	0	1.4221
1.2007	1.49433	1.2007	0.32493	1.2007	0.10348		0.55294	1.4047	0.64624	1.3747	0.50453	1.4937		0.1807	0.04972		0.00111	1.1746	582.541	1.4353	0.000222222	1.5816	0.000222222	1.4358	0.000222222	1.4223
1.2017	1.49575	1.2017	0.34476	1.2017	0.10387		0.5675	1.4057	0.6654	1.3757	0.51985	1.4947		0.1817	0.05154		0.00167	1.249	582.542	1.4354	0.000444444	1.5824	0.000444444	1.4362	0.000444444	1.4224
1.2027	1.49575	1.2027	0.36601	1.2027	0.10425		0.58224	1.4067	0.68489	1.3767	0.53519	1.4957		0.1827	0.05353		0.00222	1.3145	582.542	1.4354	0.000666667	1.5836	0.000666667	1.4365	0.000666667	1.4225
1.2037	1.49575	1.2037	0.38725	1.2037	0.10462		0.59727	1.4077	0.70464	1.3777	0.55035	1.4967		0.1837	0.05569		0.00278	1.3745	582.543	1.4353	0.000888889	1.5846	0.000888889	1.4366	0.000888889	1.4225
1.2047	1.49717	1.2047	0.4085	1.2047	0.105		0.61254	1.4087	0.72481	1.3787	0.56567	1.4977		0.1847	0.05796		0.00333	1.415	582.543	1.4354	0.00111	1.5854	0.00111	1.4366	0.00111	1.4226
1.2057	1.49717	1.2057	0.42975	1.2057	0.10538		0.62803	1.4097	0.74519	1.3797	0.58079	1.4987		0.1857	0.0604		0.00389	1.4232	582.544	1.4354	0.00133	1.5863	0.00133	1.4368	0.00133	1.4226
1.2067	1.49717	1.2067	0.44958	1.2067	0.10575		0.64354	1.4107	0.76592	1.3807	0.59602	1.4997		0.1867	0.06304		0.00444	1.4241	582.544	1.4352	0.00156	1.587	0.00156	1.4368	0.00156	1.4227
1.2077	1.49858	1.2077	0.47082	1.2077	0.10613		0.65946	1.4117	0.78682	1.3817	0.61119	1.5007		0.1877	0.0658		0.005	1.4244	582.545	1.4354	0.00178	1.5879	0.00178	1.4369	0.00178	1.4227
1.2087	1.49858	1.2087	0.49207	1.2087	0.1065		0.67533	1.4127	0.80781	1.3827	0.62628	1.5017		0.1887	0.06881		0.00556	1.4245	582.546	1.4353	0.002	1.5884	0.002	1.437	0.002	1.4227
1.2097	1.5	1.2097	0.51331	1.2097	0.10688		0.6914	1.4137	0.82902	1.3837	0.64143	1.5027		0.1897	0.07198		0.00611	1.4247	582.546	1.4355	0.00222	1.589	0.00222	1.4371	0.00222	1.4228
1.2107	1.5	1.2107	0.53456	1.2107	0.10725		0.70762	1.4147	0.85037	1.3847	0.65648	1.5037		0.1907	0.07535		0.00667	1.4249	582.547	1.4354	0.00244	1.5896	0.00244	1.4372	0.00244	1.4228
1.2117	1.5	1.2117	0.55581	1.2117	0.10762		0.72383	1.4157	0.87188	1.3857	0.67155	1.5047		0.1917	0.07892		0.00722	1.425	582.547	1.4353	0.00267	1.5901	0.00267	1.4372	0.00267	1.4229
1.2127	1.50142	1.2127	0.57705	1.2127	0.10799		0.74025	1.4167	0.8934	1.3867	0.68662	1.5057		0.1927	0.08294		0.00778	1.425	582.548	1.4354	0.00289	1.5907	0.00289	1.4373	0.00289	1.4229
1.2137	1.50142	1.2137	0.59688	1.2137	0.10836		0.75672	1.4177	0.91495	1.3877	0.70167	1.5067		0.1937	0.08729		0.00833	1.4251	582.548	1.4354	0.00311	1.5912	0.00311	1.4375	0.00311	1.4229
1.2147	1.50283	1.2147	0.61813	1.2147	0.10871		0.7732	1.4187	0.93655	1.3887	0.71657	1.5077		0.1947	0.09192		0.00889	1.4252	582.549	1.4353	0.00333	1.5915	0.00333	1.4376	0.00333	1.4229
1.2157	1.50283	1.2157	0.63938	1.2157	0.10908		0.78978	1.4197	0.95822	1.3897	0.73155	1.5087		0.1957	0.09675		0.00944	1.4252	582.549	1.4354	0.00356	1.591	0.00356	1.4375	0.00356	1.423
1.2167	1.50425	1.2167	0.66062	1.2167	0.10943		0.80633	1.4207	0.97988	1.3907	0.74658	1.5097		0.1967	0.10175		0.01	1.4253	582.55	1.4353	0.00378	1.5914	0.00378	1.4375	0.00378	1.423
1.2177	1.50425	1.2177	0.68187	1.2177	0.10979		0.82292	1.4217	1.0015	1.3917	0.76143	1.5107		0.1977	0.10695		0.01056	1.4253	582.551	1.4352	0.004	1.5918	0.004	1.4377	0.004	1.423
1.2187	1.50425	1.2187	0.70453	1.2187	0.11013		0.83944	1.4227	1.02308	1.3927	0.7764	1.5117		0.1987	0.11247		0.01111	1.4254	582.551	1.4354	0.00422	1.5922	0.00422	1.4377	0.00422	1.423
1.2197	1.50567	1.2197	0.72578	1.2197	0.11048		0.85603	1.4237	1.04487	1.3937	0.79128	1.5127		0.1997	0.11824		0.01167	1.4254	582.552	1.4353	0.00444	1.5927	0.00444	1.4378	0.00444	1.4231
1.2207	1.50567	1.2207	0.74703	1.2207	0.11082		0.87259	1.4247	1.06598	1.3947	0.80605	1.5137		0.2007	0.12433		0.01222	1.4254	582.552	1.4354	0.00467	1.5931	0.00467	1.4379	0.00467	1.4231
1.2217	1.50708	1.2217	0.76827	1.2217	0.11116		0.88918	1.4257	1.08763	1.3957	0.82088	1.5147		0.2017	0.13071		0.01278	1.4254	582.553	1.4354	0.00489	1.5933	0.00489	1.438	0.00489	1.4231
1.2227	1.50708	1.2227	0.78952	1.2227	0.11149		0.90562	1.4267	1.1092	1.3967	0.83577	1.5157		0.2027	0.13725		0.01333	1.4254	582.553	1.4353	0.00511	1.5938	0.00511	1.4379	0.00511	1.423
1.2237	1.5085	1.2237	0.81218	1.2237	0.11183		0.92212	1.4277	1.13022	1.3977	0.85051	1.5167		0.2037	0.14395		0.01389	1.4254	582.554	1.4354	0.00533	1.5941	0.00533	1.438	0.00533	1.423
1.2247	1.5085	1.2247	0.83343	1.2247	0.11215		0.93851	1.4287	1.15156	1.3987	0.86527	1.5177		0.2047	0.15086		0.01444	1.4252	582.554	1.4353	0.00556	1.5945	0.00556	1.438	0.00556	1.423
1.2257	1.50992	1.2257	0.85609	1.2257	0.11246		0.95486	1.4297	1.17273	1.3997	0.88004	1.5187		0.2057	0.15821		0.015	1.4252	582.555	1.4353	0.00578	1.5946	0.00578	1.4381	0.00578	1.4231
1.2267	1.50992	1.2267	0.87734	1.2267	0.11278		0.97113	1.4307	1.19371	1.4007	0.89478	1.5197		0.2067	0.16576		0.01556	1.4253	582.556	1.4352	0.006	1.595	0.006	1.4381	0.006	1.4231
1.2277	1.51133	1.2277	0.9	1.2277	0.11309		0.98733	1.4317	1.21484	1.4017	0.9095	1.5207		0.2077	0.17332		0.01611	1.4254	582.556	1.4353	0.00622	1.5954	0.00622	1.4382	0.00622	1.4231
1.2287	1.51133	1.2287	0.92266	1.2287	0.11339		1.00349	1.4327	1.23571	1.4027	0.92418	1.5217		0.2087	0.18079		0.01667	1.4255	582.557	1.4353	0.00644	1.5952	0.00644	1.4383	0.00644	1.4231
1.2297	1.51275	1.2297	0.94533	1.2297	0.11368		1.01955	1.4337	1.25631	1.4037	0.9388	1.5227		0.2097	0.18843		0.01722	1.4256	582.557	1.4353	0.00667	1.5955	0.00667	1.4384	0.00667	1.4232
1.2307	1.51416	1.2307	0.96657	1.2307	0.11398		1.03548	1.4347	1.27695	1.4047	0.95342	1.5237		0.2107	0.19623		0.01778	1.4257	582.558	1.4354	0.00689	1.5958	0.00689	1.4384	0.00689	1.4232
1.2317	1.51416	1.2317	0.99065	1.2317	0.11426		1.05134	1.4357	1.29758	1.4057	0.96803	1.5247		0.2117	0.20407		0.01833	1.4257	582.558	1.4353	0.00711	1.5961	0.00711	1.4384	0.00711	1.4232
1.2327	1.51558	1.2327	1.01331	1.2327	0.11455		1.06712	1.4367	1.31787	1.4067	0.98262	1.5257		0.2127	0.21211		0.01889	1.4258	582.559	1.4353	0.00733	1.5965	0.00733	1.4383	0.00733	1.4232
1.2337	1.51558	1.2337	1.03598	1.2337	0.11482		1.08281	1.4377	1.33811	1.4077	0.9971	1.5267		0.2137	0.22011		0.01944	1.4258	582.559	1.4354	0.00756	1.5967	0.00756	1.4383	0.00756	1.4232
1.2347	1.517	1.2347	1.06006	1.2347	0.11508		1.09838	1.4387	1.35825	1.4087	1.01159	1.5277		0.2147	0.22803		0.02	1.4258	582.56	1.4353	0.00778	1.5968	0.00778	1.4384	0.00778	1.4233
1.2357	1.51841	1.2357	1.08272	1.2357	0.11535		1.1139	1.4397	1.37827	1.4097	1.02608	1.5287		0.2157	0.23591		0.02056	1.4258	582.561	1.4353	0.008	1.5971	0.008	1.4385	0.008	1.4233
1.2367	1.51841	1.2367	1.1068	1.2367	0.11561		1.12924	1.4407	1.39839	1.4107	1.0405	1.5297		0.2167	0.24387		0.02111	1.4258	582.561	1.4354	0.00822	1.5972	0.00822	1.4386	0.00822	1.4233
1.2377	1.51983	1.2377	1.13088	1.2377	0.11585		1.1445	1.4417	1.41809	1.4117	1.05494	1.5307		0.2177	0.252		0.02167	1.4258	582.562	1.4353	0.00844	1.5975	0.00844	1.4387	0.00844	1.4233
1.2387	1.52125	1.2387	1.15496	1.2387	0.11609		1.1598	1.4427	1.43784	1.4127	1.06928	1.5317		0.2187	0.26028		0.02222	1.4258	582.562	1.4354	0.00867	1.5977	0.00867	1.4388	0.00867	1.4233
1.2397	1.52266	1.2397	1.17904	1.2397	0.11633		1.17486	1.4437	1.45737	1.4137	1.08357	1.5327		0.2197	0.26901		0.02278	1.4259	582.563	1.4354	0.00889	1.5979	0.00889	1.4388	0.00889	1.4233
1.2407	1.52266	1.2407	1.20453	1.2407	0.11656		1.18982	1.4447	1.47688	1.4147	1.09784	1.5337		0.2207	0.27807		0.02333	1.4259	582.563	1.4354	0.00911	1.5982	0.00911	1.4387	0.00911	1.4233
1.2417	1.52408	1.2417	1.22861	1.2417	0.11678		1.20427	1.4457	1.49615	1.4157	1.11205	1.5347		0.2217	0.2875		0.02389	1.4259	582.564	1.4353	0.00933	1.5985	0.00933	1.4388	0.00933	1.4233
1.2427	1.5255	1.2427	1.25411	1.2427	0.117		1.21901	1.4467	1.51534	1.4167	1.12621	1.5357		0.2227	0.29741		0.02444	1.4259	582.564	1.4354	0.00956	1.5984	0.00956	1.4389	0.00956	1.4233
1.2437	1.52691	1.2437	1.2796	1.2437	0.11721		1.23362	1.4477	1.53444	1.4177	1.14033	1.5367		0.2237	0.30768		0.025	1.4259	582.565	1.4353	0.00978	1.5988	0.00978	1.4386	0.00978	1.4233
1.2447	1.52691	1.2447	1.3051	1.2447	0.11742		1.24811	1.4487	1.55343	1.4187	1.15422	1.5377		0.2247	0.31824		0.02556	1.4259	582.566	1.4353	0.01	1.5993	0.01	1.4387	0.01	1.4233
1.2457	1.52833	1.2457	1.33059	1.2457	0.11762		1.26246	1.4497	1.57228	1.4197	1.16823	1.5387		0.2257	0.32901		0.02611	1.4259	582.566	1.4354	0.01022	1.5997	0.01022	1.4387	0.01022	1.4229
1.2467	1.52975	1.2467	1.35751	1.2467	0.11782		1.27668	1.4507	1.59098	1.4207	1.1822	1.5397		0.2267	0.33981		0.02667	1.4259	582.567	1.4353	0.01044	1.5998	0.01044	1.4388	0.01044	1.4228
1.2477	1.53116	1.2477	1.38442	1.2477	0.118		1.29076	1.4517	1.60951	1.4217	1.19613	1.5407		0.2277	0.35098		0.02722	1.4259	582.567	1.4353	0.01067	1.6002	0.01067	1.4389	0.01067	1.4227
1.2487	1.53258	1.2487	1.41133	1.2487	0.11819		1.30501	1.4527	1.628	1.4227	1.21	1.5417		0.2287	0.3626		0.02778	1.4258	582.568	1.4354	0.01089	1.6007	0.01089	1.4389	0.01089	1.4227
1.2497	1.53399	1.2497	1.43824	1.2497	0.11836		1.31881	1.4537	1.6463	1.4237	1.22381	1.5427		0.2297	0.37422		0.02833	1.4256	582.568	1.4353	0.01111	1.6007	0.01111	1.4389	0.01111	1.4227
1.2507	1.53541	1.2507	1.46516	1.2507	0.11854		1.33247	1.4547	1.66452	1.4247	1.23756	1.5437		0.2307	0.386		0.02889	1.4257	582.569	1.4354	0.01133	1.6008	0.01133	1.439	0.01133	1.4228
1.2517	1.53683	1.2517	1.49348	1.2517	0.1187		1.34626	1.4557	1.68265	1.4257	1.25122	1.5447		0.2317	0.39794		0.02944	1.4258	582.569	1.4354	0.01156	1.6007	0.01156	1.439	0.01156	1.4228
1.2527	1.53683	1.2527	1.5204	1.2527	0.11887		1.35991	1.4567	1.70067	1.4267	1.26447	1.5457		0.2327	0.40984		0.03	1.4259	582.57	1.4353	0.01178	1.601	0.01178	1.4391	0.01178	1.4228
1.2537	1.53824	1.2537	1.54873	1.2537	0.11902		1.37313	1.4577	1.71856	1.4277	1.27798	1.5467		0.2337	0.42202		0.03056	1.4259	582.571	1.4354	0.012	1.6013	0.012	1.4391	0.012	1.4228
1.2547	1.53966	1.2547	1.57705	1.2547	0.11918		1.38647	1.4587	1.7363	1.4287	1.29139	1.5477		0.2347	0.43462		0.03111	1.426	582.571	1.4353	0.01222	1.6013	0.01222	1.4392	0.01222	1.4228
1.2557	1.54108	1.2557	1.6068	1.2557	0.11932		1.39966	1.4597			1.30471	1.5487		0.2357	0.44721		0.03167	1.426	582.572	1.4353	0.01244	1.6017	0.01244	1.4393	0.01244	1.4229
1.2567	1.54249	1.2567	1.63513	1.2567	0.11946		1.41293	1.4607			1.31792	1.5497		0.2367	0.46061		0.03222	1.4261	582.572	1.4354	0.01267	1.6019	0.01267	1.4394	0.01267	1.4229
1.2577	1.54533	1.2577	1.66487	1.2577	0.1196		1.42581	1.4617			1.33132	1.5507		0.2377	0.47442		0.03278	1.4261	582.573	1.4353	0.01289	1.6021	0.01289	1.4392	0.01289	1.4229
1.2587	1.54674	1.2587	1.69462	1.2587	0.11975		1.43877	1.4627			1.34432	1.5517		0.2387	0.48864		0.03333	1.4261	582.573	1.4353	0.01311	1.6002	0.01311	1.4394	0.01311	1.4229
1.2597	1.54816	1.2597	1.72436	1.2597	0.11987		1.45157	1.4637						0.2397	0.50367		0.03389	1.4261	582.574	1.4354	0.01333	1.6013	0.01333	1.4394	0.01333	1.423
1.2607	1.54958	1.2607	1.75411	1.2607	0.12		1.46422	1.4647						0.2407	0.52032		0.03444	1.4261	582.574	1.4353	0.01356	1.6009	0.01356	1.4393	0.01356	1.423
1.2617	1.55099	1.2617	1.78385	1.2617	0.12013		1.47671	1.4657						0.2417	0.5386		0.035	1.4261	582.575	1.4355	0.01378	1.6017	0.01378	1.4393	0.01378	1.423
1.2627	1.55241	1.2627	1.81501	1.2627	0.12025		1.48905	1.4667						0.2427	0.55728		0.03556	1.426	582.576	1.4354	0.014	1.602	0.014	1.4395	0.014	1.4231
1.2637	1.55382	1.2637	1.84476	1.2637	0.12037		1.50144	1.4677						0.2437	0.57637		0.03611	1.4261	582.576	1.4353	0.01422	1.6027	0.01422	1.4392	0.01422	1.4231
1.2647	1.55524	1.2647	1.87592	1.2647	0.12048		1.51368	1.4687						0.2447	0.59546		0.03667	1.4261	582.577	1.4354	0.01444	1.6027	0.01444	1.4393	0.01444	1.4231
1.2657	1.55807	1.2657	1.90708	1.2657	0.12059		1.52576	1.4697						0.2457	0.61537		0.03722	1.4261	582.577	1.4353	0.01467	1.6034	0.01467	1.4394	0.01467	1.4231
1.2667	1.55949	1.2667	1.93824	1.2667	0.12071		1.53787	1.4707						0.2467	0.63527		0.03778	1.4261	582.578	1.4354	0.01489	1.6035	0.01489	1.4395	0.01489	1.4231
1.2677	1.56091	1.2677	1.96941	1.2677	0.12082		1.54983	1.4717						0.2477	0.65598		0.03833	1.426	582.578	1.4353	0.01511	1.6043	0.01511	1.4395	0.01511	1.4231
1.2687	1.56232	1.2687	2.00057	1.2687	0.12093		1.56164	1.4727						0.2487	0.6767		0.03889	1.426	582.579	1.4354	0.01533	1.6049	0.01533	1.4396	0.01533	1.4231
1.2697	1.56516	1.2697	2.03173	1.2697	0.12103		1.57329	1.4737						0.2497	0.69782		0.03944	1.426	582.579	1.4353	0.01556	1.605	0.01556	1.4396	0.01556	1.4232
1.2707	1.56657	1.2707	2.06289	1.2707	0.12115									0.2507	0.71935		0.04	1.426	582.58	1.4353	0.01578	1.6049	0.01578	1.4398	0.01578	1.4232
1.2717	1.56799	1.2717	2.09547	1.2717	0.12125									0.2517	0.74128		0.04056	1.426	582.581	1.4354	0.016	1.6052	0.016	1.4398	0.016	1.4232
1.2727	1.57082	1.2727	2.12663	1.2727	0.12136									0.2527	0.76403		0.04111	1.4259	582.581	1.4355	0.01622	1.6055	0.01622	1.4398	0.01622	1.4232
1.2737	1.57224	1.2737	2.15779	1.2737	0.12146									0.2537	0.78799		0.04167	1.4256	582.582	1.4353	0.01644	1.6054	0.01644	1.4395	0.01644	1.4232
1.2747	1.57365	1.2747	2.18895	1.2747	0.12156									0.2547	0.81115		0.04222	1.4258	582.582	1.4355	0.01667	1.6061	0.01667	1.4395	0.01667	1.4233
1.2757	1.57649	1.2757	2.22011	1.2757	0.12167									0.2557	0.83308		0.04278	1.4258	582.583	1.4354	0.01689	1.6065	0.01689	1.4396	0.01689	1.4233
1.2767	1.5779	1.2767	2.25127	1.2767	0.12177									0.2567	0.85461		0.04333	1.4259	582.583	1.4353	0.01711	1.6064	0.01711	1.4397	0.01711	1.4233
1.2777	1.58074	1.2777	2.28102	1.2777	0.12187									0.2577	0.87532		0.04389	1.4259	582.584	1.4354	0.01733	1.6069	0.01733	1.4399	0.01733	1.4231
1.2787	1.58215	1.2787	2.31218	1.2787	0.12198									0.2587	0.89482		0.04444	1.426	582.584	1.4353	0.01756	1.6071	0.01756	1.4398	0.01756	1.4231
1.2797	1.58357	1.2797	2.34193	1.2797	0.12208									0.2597	0.91432		0.045	1.426	582.585	1.4353	0.01778	1.6088	0.01778	1.4397	0.01778	1.4231
1.2807	1.5864	1.2807	2.37167	1.2807	0.1222									0.2607	0.93341		0.04556	1.4261	582.586	1.4354	0.018	1.6083	0.018	1.4396	0.018	1.4231
1.2817	1.58924	1.2817	2.40142	1.2817	0.12231									0.2617	0.95169		0.04611	1.4261	582.586	1.4353	0.01822	1.6096	0.01822	1.4398	0.01822	1.4232
1.2827	1.59065	1.2827	2.43116	1.2827	0.12241									0.2627	0.96996		0.04667	1.4261	582.587	1.4354	0.01844	1.6101	0.01844	1.4398	0.01844	1.4232
1.2837	1.59348	1.2837	2.45949	1.2837	0.12252									0.2637	0.98824		0.04722	1.4261	582.587	1.4353	0.01867	1.6094	0.01867	1.4399	0.01867	1.4232
1.2847	1.5949	1.2847	2.48782	1.2847	0.12263									0.2647	1.00652		0.04778	1.4261	582.588	1.4355	0.01889	1.6093	0.01889	1.4398	0.01889	1.4232
1.2857	1.59773	1.2857	2.51615	1.2857	0.12275									0.2657	1.0252		0.04833	1.4261	582.588	1.4354	0.01911	1.6093	0.01911	1.44	0.01911	1.4232
1.2867	1.60057	1.2867	2.54306	1.2867	0.12288									0.2667	1.04348		0.04889	1.4261	582.589	1.4353	0.01933	1.6005	0.01933	1.4399	0.01933	1.4232
1.2877	1.60198	1.2877	2.56997	1.2877	0.123									0.2677	1.06176		0.04944	1.4261	582.589	1.4354	0.01956	1.5992	0.01956	1.4398	0.01956	1.4233
1.2887	1.60482	1.2887	2.59547	1.2887	0.12312									0.2687	1.08004		0.05	1.4261	582.59	1.4354	0.01978	1.5994	0.01978	1.4406	0.01978	1.4232
1.2897	1.60765	1.2897	2.62096	1.2897	0.12326									0.2697	1.09872		0.05056	1.4261	582.591	1.4353	0.02	1.5995	0.02	1.4407	0.02	1.4233
1.2907	1.60907	1.2907	2.64504	1.2907	0.12339									0.2707	1.117		0.05111	1.426	582.591	1.4353	0.02022	1.5997	0.02022	1.4408	0.02022	1.4233
1.2917	1.6119	1.2917	2.66912	1.2917	0.12353									0.2717	1.13528		0.05167	1.426	582.592	1.4354	0.02044	1.5998	0.02044	1.4409	0.02044	1.4233
1.2927	1.61473	1.2927	2.69178	1.2927	0.12367									0.2727	1.15315		0.05222	1.426	582.592	1.4353	0.02067	1.6	0.02067	1.4408	0.02067	1.4234
1.2937	1.61756	1.2937	2.71303	1.2937	0.12381									0.2737	1.17102		0.05278	1.426	582.593	1.4353	0.02089	1.6002	0.02089	1.4408	0.02089	1.4233
1.2947	1.6204	1.2947	2.73428	1.2947	0.12397									0.2747	1.18808		0.05333	1.426	582.593	1.4354	0.02111	1.6005	0.02111	1.441	0.02111	1.4234
1.2957	1.62181	1.2957	2.75411	1.2957	0.12412									0.2757	1.20555		0.05389	1.426	582.594	1.4353	0.02133	1.6007	0.02133	1.4408	0.02133	1.4234
1.2967	1.62465	1.2967	2.77394	1.2967	0.12428									0.2767	1.22261		0.05444	1.4259	582.594	1.4355	0.02156	1.6008	0.02156	1.4408	0.02156	1.4234
1.2977	1.62748	1.2977	2.79093	1.2977	0.12445									0.2777	1.23845		0.055	1.4258	582.595	1.4354	0.02178	1.6009	0.02178	1.4408	0.02178	1.4234
1.2987	1.63031	1.2987	2.80793	1.2987	0.12462									0.2787	1.25429		0.05556	1.4256	582.596	1.4353	0.022	1.6012	0.022	1.4409	0.022	1.4234
1.2997	1.63314	1.2997	2.82351	1.2997	0.1248									0.2797	1.27094		0.05611	1.4257	582.596	1.4355	0.02222	1.6015	0.02222	1.4408	0.02222	1.4234
1.3007	1.63598	1.3007	2.83768	1.3007	0.12499									0.2807	1.2876		0.05667	1.4258	582.597	1.4354	0.02244	1.6017	0.02244	1.4407	0.02244	1.4235
1.3017	1.63881	1.3017	2.85184	1.3017	0.12518									0.2817	1.30466		0.05722	1.4258	582.597	1.4353	0.02267	1.6018	0.02267	1.4409	0.02267	1.4235
1.3027	1.64164	1.3027	2.86459	1.3027	0.1254									0.2827	1.32212		0.05778	1.4259	582.598	1.4354	0.02289	1.6021	0.02289	1.4408	0.02289	1.4235
1.3037	1.64448	1.3037	2.8745	1.3037	0.12559									0.2837	1.34121		0.05833	1.4259	582.598	1.4353	0.02311	1.6023	0.02311	1.4409	0.02311	1.4235
1.3047	1.64731	1.3047	2.88442	1.3047	0.12582									0.2847	1.36152		0.05889	1.426	582.599	1.4355	0.02333	1.6024	0.02333	1.4408	0.02333	1.4235
1.3057	1.65156	1.3057	2.89292	1.3057	0.12605									0.2857	1.38305		0.05944	1.426	582.599	1.4353	0.02356	1.6027	0.02356	1.441	0.02356	1.4235
1.3067	1.65439	1.3067	2.9	1.3067	0.12629									0.2867	1.40539		0.06	1.426	582.6	1.4353	0.02378	1.6029	0.02378	1.441	0.02378	1.4235
1.3077	1.65722	1.3077	2.90567	1.3077	0.12653									0.2877	1.42854		0.06056	1.426	582.601	1.4354	0.024	1.603	0.024	1.441	0.024	1.4234
1.3087	1.66006	1.3087	2.90992	1.3087	0.12678									0.2887	1.45291		0.06111	1.426	582.601	1.4353	0.02422	1.6031	0.02422	1.441	0.02422	1.4234
1.3097	1.66289	1.3097	2.91275	1.3097	0.12705									0.2897	1.47688		0.06167	1.426	582.602	1.4353	0.02444	1.6034	0.02444	1.4411	0.02444	1.4234
1.3107	1.66714	1.3107	2.91416	1.3107	0.12734									0.2907	1.50044		0.06222	1.426	582.602	1.4354	0.02467	1.6035	0.02467	1.4413	0.02467	1.4234
1.3117	1.66997	1.3117	2.91558	1.3117	0.12762									0.2917	1.52359		0.06278	1.426	582.603	1.4353	0.02489	1.6037	0.02489	1.4413	0.02489	1.4235
1.3127	1.6728	1.3127	2.91416	1.3127	0.12792									0.2927	1.54634		0.06333	1.426	582.603	1.4354	0.02511	1.6038	0.02511	1.4411	0.02511	1.4235
1.3137	1.67705	1.3137	2.91133	1.3137	0.12823									0.2937	1.56908		0.06389	1.426	582.604	1.4353	0.02533	1.604	0.02533	1.4412	0.02533	1.4235
1.3147	1.67989	1.3147	2.90708	1.3147	0.12856									0.2947	1.59223		0.06444	1.426	582.604	1.4355	0.02556	1.6041	0.02556	1.4411	0.02556	1.4235
1.3157	1.68272	1.3157	2.90283	1.3157	0.12888									0.2957	1.61539		0.065	1.426	582.605	1.4354	0.02578	1.6042	0.02578	1.441	0.02578	1.4235
1.3167	1.68697	1.3167	2.89575	1.3167	0.12924									0.2967	1.63854		0.06556	1.426	582.606	1.4354	0.026	1.6045	0.026	1.4401	0.026	1.4235
1.3177	1.6898	1.3177	2.88867	1.3177	0.12959									0.2977	1.6625		0.06611	1.4259	582.606	1.4353	0.02622	1.6046	0.02622	1.4401	0.02622	1.4235
1.3187	1.69405	1.3187	2.88017	1.3187	0.12997									0.2987	1.68769		0.06667	1.4259	582.607	1.4354	0.02644	1.6048	0.02644	1.4401	0.02644	1.4232
1.3197	1.69688	1.3197	2.87025	1.3197	0.13035									0.2997	1.71246		0.06722	1.4259	582.607	1.4353	0.02667	1.605	0.02667	1.4402	0.02667	1.4232
1.3207	1.69972	1.3207	2.85892	1.3207	0.13075									0.3007	1.73724		0.06778	1.4259	582.608	1.4353	0.02689	1.6048	0.02689	1.4402	0.02689	1.4232
1.3217	1.70397	1.3217	2.84618	1.3217	0.13118									0.3017	1.75999		0.06833	1.4258	582.608	1.4353	0.02711	1.6051	0.02711	1.4403	0.02711	1.4233
1.3227	1.7068	1.3227	2.83343	1.3227	0.1316									0.3027	1.77908		0.06889	1.4256	582.609	1.4354	0.02733	1.6053	0.02733	1.4401	0.02733	1.4233
1.3237	1.71105	1.3237	2.81785	1.3237	0.13204									0.3037	1.79776		0.06944	1.4257	582.609	1.4353	0.02756	1.605	0.02756	1.4402	0.02756	1.4233
1.3247	1.71388	1.3247	2.80368	1.3247	0.13251									0.3047	1.81482		0.07	1.4258	582.61	1.4354	0.02778	1.6051	0.02778	1.4402	0.02778	1.4233
1.3257	1.71671	1.3257	2.78669	1.3257	0.13297									0.3057	1.83188		0.07056	1.4258	582.611	1.4354	0.028	1.6053	0.028	1.4397	0.028	1.4234
1.3267	1.72096	1.3267	2.76969	1.3267	0.13347									0.3067	1.84975		0.07111	1.4259	582.611	1.4353	0.02822	1.6056	0.02822	1.44	0.02822	1.4234
1.3277	1.7238	1.3277	2.75269	1.3277	0.13398									0.3077	1.86803		0.07167	1.4259	582.612	1.4354	0.02844	1.6057	0.02844	1.44	0.02844	1.4234
1.3287	1.72805	1.3287	2.73428	1.3287	0.1345									0.3087	1.88469		0.07222	1.4259	582.612	1.4354	0.02867	1.6057	0.02867	1.4399	0.02867	1.4234
1.3297	1.73088	1.3297	2.71586	1.3297	0.13506									0.3097	1.90134		0.07278	1.4259	582.613	1.4353	0.02889	1.6055	0.02889	1.44	0.02889	1.4234
1.3307	1.73371	1.3307	2.69603	1.3307	0.13561									0.3107	1.91921		0.07333	1.4259	582.613	1.4354	0.02911	1.6057	0.02911	1.44	0.02911	1.4234
1.3317	1.73796	1.3317	2.67762	1.3317	0.13619									0.3117	1.93708		0.07389	1.4259	582.614	1.4353	0.02933	1.6058	0.02933	1.44	0.02933	1.4234
1.3327	1.74079	1.3327	2.65779	1.3327	0.13678									0.3127	1.95333		0.07444	1.4259	582.614	1.4353	0.02956	1.6059	0.02956	1.4399	0.02956	1.4234
1.3337	1.74363	1.3337	2.63796	1.3337	0.13739									0.3137	1.96998		0.075	1.4259	582.615	1.4353	0.02978	1.606	0.02978	1.4399	0.02978	1.4234
1.3347	1.74788	1.3347	2.61813	1.3347	0.13803									0.3147	1.98583		0.07556	1.4259	582.616	1.4354	0.03	1.6062	0.03	1.4399	0.03	1.4235
1.3357	1.75071	1.3357	2.59972	1.3357	0.13868									0.3157	2.00167		0.07611	1.4259	582.616	1.4353	0.03022	1.6067	0.03022	1.4398	0.03022	1.4235
1.3367	1.75354	1.3367	2.5813	1.3367	0.13936									0.3167	2.01873		0.07667	1.4259	582.617	1.4352	0.03044	1.6063	0.03044	1.4401	0.03044	1.4235
1.3377	1.75637	1.3377	2.56289	1.3377	0.14006									0.3177	2.03579		0.07722	1.4259	582.617	1.4354	0.03067	1.6064	0.03067	1.44	0.03067	1.4235
1.3387	1.75921	1.3387	2.54448	1.3387	0.14078									0.3187	2.05203		0.07778	1.4259	582.618	1.4353	0.03089	1.6065	0.03089	1.44	0.03089	1.4235
1.3397	1.76346	1.3397	2.5289	1.3397	0.14152									0.3197	2.06747		0.07833	1.4259	582.618	1.4354	0.03111	1.6065	0.03111	1.4402	0.03111	1.4236
1.3407	1.76629	1.3407	2.51331	1.3407	0.14221									0.3207	2.0829		0.07889	1.4258	582.619	1.4353	0.03133	1.6068	0.03133	1.44	0.03133	1.4236
1.3417	1.76912	1.3417	2.49773	1.3417	0.14306									0.3217	2.09631		0.07944	1.4258	582.619	1.4353	0.03156	1.6069	0.03156	1.4399	0.03156	1.4236
1.3427	1.77195	1.3427	2.48499	1.3427	0.14391									0.3227	2.10971		0.08	1.4258	582.62	1.4355	0.03178	1.6068	0.03178	1.44	0.03178	1.4236
1.3437	1.77479	1.3437	2.47365	1.3437	0.14476									0.3237	2.12393		0.08056	1.4258	582.621	1.4353	0.032	1.6069	0.032	1.44	0.032	1.4236
1.3447	1.77762	1.3447	2.46516	1.3447	0.14561									0.3247	2.13814		0.08111	1.4257	582.621	1.4353	0.03222	1.607	0.03222	1.44	0.03222	1.4236
1.3457	1.78045	1.3457	2.45807	1.3457	0.14646									0.3257	2.15236		0.08167	1.4257	582.622	1.4354	0.03244	1.6073	0.03244	1.4399	0.03244	1.4236
1.3467	1.78329	1.3467	2.45241	1.3467	0.14731									0.3267	2.16779		0.08222	1.4255	582.622	1.4353	0.03267	1.6073	0.03267	1.4398	0.03267	1.4236
1.3477	1.78612	1.3477	2.44958	1.3477	0.1483									0.3277	2.18364		0.08278	1.4255	582.623	1.4353	0.03289	1.6076	0.03289	1.44	0.03289	1.4237
1.3487	1.78895	1.3487	2.45099	1.3487	0.14929									0.3287	2.19866		0.08333	1.4256	582.623	1.4354	0.03311	1.6076	0.03311	1.4399	0.03311	1.4237
1.3497	1.79178	1.3497	2.45382	1.3497	0.15028									0.3297	2.21288		0.08389	1.4256	582.624	1.4353	0.03333	1.6067	0.03333	1.4399	0.03333	1.4238
1.3507	1.79462	1.3507	2.46091	1.3507	0.15127									0.3307	2.2275		0.08444	1.4256	582.624	1.4353	0.03356	1.6069	0.03356	1.4399	0.03356	1.4237
1.3517	1.79745	1.3517	2.47082	1.3517	0.15227									0.3317	2.24334		0.085	1.4257	582.625	1.4354	0.03378	1.6067	0.03378	1.44	0.03378	1.4237
1.3527	1.80028	1.3527	2.48499	1.3527	0.1534									0.3327	2.25797		0.08556	1.4257	582.626	1.4353	0.034	1.6071	0.034	1.4401	0.034	1.4238
1.3537	1.80312	1.3537	2.5034	1.3537	0.15453									0.3337	2.27178		0.08611	1.4257	582.626	1.4355	0.03422	1.6073	0.03422	1.4399	0.03422	1.4238
1.3547	1.80595	1.3547	2.52606	1.3547	0.15567									0.3347	2.28518		0.08667	1.4257	582.627	1.4354	0.03444	1.6071	0.03444	1.4399	0.03444	1.4238
1.3557	1.80878	1.3557	2.55297	1.3557	0.1568									0.3357	2.2994		0.08722	1.4257	582.627	1.4353	0.03467	1.6073	0.03467	1.44	0.03467	1.4239
1.3567	1.81303	1.3567	2.58555	1.3567	0.15807									0.3367	2.31402		0.08778	1.4258	582.628	1.4354	0.03489	1.6076	0.03489	1.4399	0.03489	1.4236
1.3577	1.81586	1.3577	2.62238	1.3577	0.15935									0.3377	2.32986		0.08833	1.4258	582.628	1.4355	0.03511	1.6074	0.03511	1.4401	0.03511	1.4236
1.3587	1.82011	1.3587	2.66629	1.3587	0.16062									0.3387	2.34408		0.08889	1.4258	582.629	1.4353	0.03533	1.6074	0.03533	1.44	0.03533	1.4236
1.3597	1.82436	1.3597	2.71445	1.3597	0.16204									0.3397	2.35748		0.08944	1.4257	582.629	1.4354	0.03556	1.6074	0.03556	1.4399	0.03556	1.4236
1.3607	1.82861	1.3607	2.76969	1.3607	0.16331									0.3407	2.3717		0.09	1.4257	582.63	1.4353	0.03578	1.6077	0.03578	1.4411	0.03578	1.4237
1.3617	1.83286	1.3617	2.83201	1.3617	0.16487									0.3417	2.38673		0.09056	1.4257	582.631	1.4353	0.036	1.6079	0.036	1.4411	0.036	1.4236
1.3627	1.83711	1.3627	2.90142	1.3627	0.16629									0.3427	2.40216		0.09111	1.4257	582.631	1.4354	0.03622	1.607	0.03622	1.4411	0.03622	1.4237
1.3637	1.84278	1.3637	2.9779	1.3637	0.16785									0.3437	2.41841		0.09167	1.4257	582.632	1.4353	0.03644	1.6071	0.03644	1.4412	0.03644	1.4237
1.3647	1.84844	1.3647	3.06289	1.3647	0.16941									0.3447	2.43547		0.09222	1.4257	582.632	1.4354	0.03667	1.6078	0.03667	1.4411	0.03667	1.4237
1.3657	1.85552	1.3657	3.15496	1.3657	0.17096									0.3457	2.45293		0.09278	1.4257	582.633	1.4355	0.03689	1.6049	0.03689	1.4411	0.03689	1.4238
1.3667	1.86261	1.3667	3.25694	1.3667	0.17266									0.3467	2.46918		0.09333	1.4256	582.633	1.4353	0.03711	1.6048	0.03711	1.4413	0.03711	1.4237
1.3677	1.86969	1.3677	3.36742	1.3677	0.17436									0.3477	2.4838		0.09389	1.4256	582.634	1.4354	0.03733	1.605	0.03733	1.4412	0.03733	1.4238
1.3687	1.87819	1.3687	3.4864	1.3687	0.17606									0.3487	2.49761		0.09444	1.4256	582.634	1.4354	0.03756	1.6052	0.03756	1.4411	0.03756	1.4238
1.3697	1.88669	1.3697	3.61671	1.3697	0.1779									0.3497	2.51021		0.095	1.4256	582.635	1.4353	0.03778	1.6053	0.03778	1.4412	0.03778	1.4238
1.3707	1.8966	1.3707	3.75552	1.3707	0.17975									0.3507	2.5232		0.09556	1.4253	582.636	1.4354	0.038	1.6055	0.038	1.4412	0.038	1.4239
1.3717	1.90793	1.3717	3.90708	1.3717	0.18173									0.3517	2.53661		0.09611	1.4254	582.636	1.4354	0.03822	1.6055	0.03822	1.4411	0.03822	1.4239
1.3727	1.91926	1.3727	4.06856	1.3727	0.18371									0.3527	2.54879		0.09667	1.4255	582.637	1.4353	0.03844	1.6057	0.03844	1.4412	0.03844	1.424
1.3737	1.93343	1.3737	4.24278	1.3737	0.18569									0.3537	2.5622		0.09722	1.4256	582.637	1.4354	0.03867	1.6058	0.03867	1.4406	0.03867	1.4239
1.3747	1.94759	1.3747	4.42833	1.3747	0.18782									0.3547	2.5756		0.09778	1.4256	582.638	1.4353	0.03889	1.6059	0.03889	1.4368	0.03889	1.4238
1.3757	1.96176	1.3757	4.62805	1.3757	0.18994									0.3557	2.58738		0.09833	1.4256	582.638	1.4355	0.03911	1.606	0.03911	1.4369	0.03911	1.4239
1.3767	1.97875	1.3767	4.84051	1.3767	0.19221									0.3567	2.59835		0.09889	1.4256	582.639	1.4354	0.03933	1.6061	0.03933	1.4368	0.03933	1.4239
1.3777	1.99717	1.3777	5.06572	1.3777	0.19448									0.3577	2.60972		0.09944	1.4256	582.639	1.4353	0.03956	1.6062	0.03956	1.4367	0.03956	1.4238
1.3787	2.017	1.3787	5.30652	1.3787	0.19688									0.3587	2.62069		0.1	1.4257	582.64	1.4354	0.03978	1.6064	0.03978	1.4368	0.03978	1.4238
1.3797	2.03966	1.3797	5.56147	1.3797	0.19929									0.3597	2.62881		0.10056	1.4257	582.641	1.4353	0.04	1.6066	0.04	1.4368	0.04	1.4238
1.3807	2.06232	1.3807	5.83343	1.3807	0.20184									0.3607	2.63531		0.10111	1.4256	582.641	1.4353	0.04022	1.6067	0.04022	1.4369	0.04022	1.4238
1.3817	2.08782	1.3817	6.12096	1.3817	0.20439												0.10167	1.4257	582.642	1.4354	0.04044	1.6068	0.04044	1.4371	0.04044	1.4238
1.3827	2.11615	1.3827	6.42408	1.3827	0.20708												0.10222	1.4257	582.642	1.4353	0.04067	1.607	0.04067	1.4368	0.04067	1.4238
1.3837	2.14589	1.3837	6.74561	1.3837	0.20977												0.10278	1.4256	582.643	1.4353	0.04089	1.6072	0.04089	1.4368	0.04089	1.4238
1.3847	2.17847	1.3847	7.08555	1.3847	0.21261												0.10333	1.4256	582.643	1.4355	0.04111	1.6071	0.04111	1.4369	0.04111	1.4238
1.3857	2.21246	1.3857	7.44533	1.3857	0.21544												0.10389	1.4256	582.644	1.4354	0.04133	1.6073	0.04133	1.4371	0.04133	1.4238
1.3867	2.24929	1.3867	7.82351	1.3867	0.21841												0.10444	1.4256	582.644	1.4353	0.04156	1.6075	0.04156	1.4369	0.04156	1.4239
1.3877	2.29037	1.3877	8.22153	1.3877	0.22153												0.105	1.4255	582.645	1.4354	0.04178	1.6075	0.04178	1.437	0.04178	1.4239
1.3887	2.33286	1.3887	8.64079	1.3887	0.22465												0.10556	1.4255	582.646	1.4353	0.042	1.6076	0.042	1.4371	0.042	1.4239
1.3897	2.3796	1.3897	9.08272	1.3897	0.22776												0.10611	1.4255	582.646	1.4353	0.04222	1.6077	0.04222	1.4371	0.04222	1.4239
1.3907	2.42918	1.3907	9.54731	1.3907	0.23102												0.10667	1.4255	582.647	1.4354	0.04244	1.608	0.04244	1.437	0.04244	1.4239
1.3917	2.483	1.3917	10.0346	1.3917	0.23442												0.10722	1.4255	582.647	1.4353	0.04267	1.6081	0.04267	1.437	0.04267	1.4239
1.3927	2.53966	1.3927	10.5459	1.3927	0.23796												0.10778	1.4254	582.648	1.4355	0.04289	1.6082	0.04289	1.437	0.04289	1.4239
1.3937	2.59915	1.3937	11.0884	1.3937	0.2415												0.10833	1.4254	582.648	1.4354	0.04311	1.6083	0.04311	1.4371	0.04311	1.4239
1.3947	2.66431	1.3947	11.6408	1.3947	0.24504												0.10889	1.4251	582.649	1.4353	0.04333	1.6084	0.04333	1.4371	0.04333	1.4239
1.3957	2.73371	1.3957	12.2357	1.3957	0.24887												0.10944	1.4253	582.649	1.4354	0.04356	1.6083	0.04356	1.4371	0.04356	1.4239
1.3967	2.80595	1.3967	12.8589	1.3967	0.25269												0.11	1.4253	582.65	1.4354	0.04378	1.6084	0.04378	1.4373	0.04378	1.4239
1.3977	2.88385	1.3977	13.4963	1.3977	0.25652												0.11056	1.4254	582.651	1.4353	0.044	1.6087	0.044	1.4372	0.044	1.4239
1.3987	2.96601	1.3987	14.1762	1.3987	0.26062												0.11111	1.4254	582.651	1.4354	0.04422	1.6086	0.04422	1.4374	0.04422	1.424
1.3997	3.05382	1.3997	14.8844	1.3997	0.26473												0.11167	1.4255	582.652	1.4354	0.04444	1.6089	0.04444	1.4372	0.04444	1.424
1.4007	3.14731	1.4007	15.621	1.4007	0.26898												0.11222	1.4255	582.652	1.4353	0.04467	1.6091	0.04467	1.4373	0.04467	1.424
1.4017	3.24504	1.4017	16.4	1.4017	0.27323												0.11278	1.4255	582.653	1.4354	0.04489	1.6092	0.04489	1.4373	0.04489	1.424
1.4027	3.34844	1.4027	17.2074	1.4027	0.27776												0.11333	1.4256	582.653	1.4355	0.04511	1.6094	0.04511	1.4373	0.04511	1.4237
1.4037	3.45751	1.4037	18.0431	1.4037	0.28229												0.11389	1.4256	582.654	1.4353	0.04533	1.6094	0.04533	1.4373	0.04533	1.4236
1.4047	3.57224	1.4047	18.9213	1.4047	0.28697												0.11444	1.4256	582.654	1.4354	0.04556	1.6094	0.04556	1.4372	0.04556	1.4237
1.4057	3.69405	1.4057	19.8419	1.4057	0.29178												0.115	1.4255	582.655	1.4355	0.04578	1.6095	0.04578	1.4374	0.04578	1.4237
1.4067	3.82153	1.4067	20.7909	1.4067	0.2966												0.11556	1.4256	582.656	1.4353	0.046	1.6096	0.046	1.4373	0.046	1.4237
1.4077	3.95609	1.4077	21.7824	1.4077	0.3017												0.11611	1.4256	582.656	1.4354	0.04622	1.6097	0.04622	1.4374	0.04622	1.4237
1.4087	4.09773	1.4087	22.8164	1.4087	0.3068												0.11667	1.4256	582.657	1.4354	0.04644	1.6099	0.04644	1.4374	0.04644	1.4237
1.4097	4.24646	1.4097	23.8929	1.4097	0.31204												0.11722	1.4255	582.657	1.4353	0.04667	1.61	0.04667	1.4372	0.04667	1.4237
1.4107	4.40085	1.4107	25.0261	1.4107	0.31742												0.11778	1.4256	582.658	1.4354	0.04689	1.61	0.04689	1.4372	0.04689	1.4238
1.4117	4.56516	1.4117	26.1875	1.4117	0.32309												0.11833	1.4255	582.658	1.4354	0.04711	1.6095	0.04711	1.437	0.04711	1.4237
1.4127	4.73513	1.4127	27.4057	1.4127	0.32875												0.11889	1.4255	582.659	1.4353	0.04733	1.6097	0.04733	1.4372	0.04733	1.4237
1.4137	4.9136	1.4137	28.6663	1.4137	0.33456												0.11944	1.4255	582.659	1.4354	0.04756	1.6099	0.04756	1.4372	0.04756	1.4238
1.4147	5.10057	1.4147	29.9836	1.4147	0.34051												0.12	1.4254	582.66	1.4353	0.04778	1.61	0.04778	1.4372	0.04778	1.4238
1.4157	5.29462	1.4157	31.3433	1.4157	0.34674												0.12056	1.4254	582.661	1.4353	0.048	1.6101	0.048	1.4373	0.048	1.4238
1.4167	5.49858	1.4167	32.7598	1.4167	0.35297												0.12111	1.4254	582.661	1.4354	0.04822	1.6099	0.04822	1.4372	0.04822	1.4238
1.4177	5.71105	1.4177	34.2329	1.4177	0.35949												0.12167	1.4254	582.662	1.4353	0.04844	1.6095	0.04844	1.437	0.04844	1.4238
1.4187	5.93201	1.4187	35.7626	1.4187	0.36615												0.12222	1.425	582.662	1.4353	0.04867	1.6097	0.04867	1.4372	0.04867	1.4238
1.4197	6.16289	1.4197	37.349	1.4197	0.37309												0.12278	1.4251	582.663	1.4353	0.04889	1.6098	0.04889	1.4372	0.04889	1.4238
1.4207	6.40227	1.4207	38.9921	1.4207	0.38017												0.12333	1.4252	582.663	1.4354	0.04911	1.6099	0.04911	1.4373	0.04911	1.4238
1.4217	6.65156	1.4217	40.6918	1.4217	0.38739												0.12389	1.4253	582.664	1.4353	0.04933	1.6098	0.04933	1.4373	0.04933	1.4239
1.4227	6.90935	1.4227	42.4623	1.4227	0.3949												0.12444	1.4253	582.664	1.4355	0.04956	1.6098	0.04956	1.4373	0.04956	1.4239
1.4237	7.17847	1.4237	44.2895	1.4237	0.40255												0.125	1.4254	582.665	1.4354	0.04978	1.6101	0.04978	1.4374	0.04978	1.4239
1.4247	7.45751	1.4247	46.1875	1.4247	0.41048												0.12556	1.4254	582.666	1.4353	0.05	1.6104	0.05	1.4374	0.05	1.4239
1.4257	7.74788	1.4257	48.1564	1.4257	0.4187												0.12611	1.4254	582.666	1.4354	0.05022	1.6103	0.05022	1.4374	0.05022	1.4239
1.4267	8.04674	1.4267	50.196	1.4267	0.42705												0.12667	1.4253	582.667	1.4353	0.05044	1.6102	0.05044	1.4374	0.05044	1.4239
1.4277	8.35836	1.4277	52.3065	1.4277	0.43584												0.12722	1.4254	582.667	1.4353	0.05067	1.6105	0.05067	1.4375	0.05067	1.4239
1.4287	8.67989	1.4287	54.4878	1.4287	0.44476												0.12778	1.4254	582.668	1.4354	0.05089	1.6107	0.05089	1.4376	0.05089	1.4239
1.4297	9.01275	1.4297	56.7399	1.4297	0.45411												0.12833	1.4254	582.668	1.4353	0.05111	1.6107	0.05111	1.4376	0.05111	1.4239
1.4307	9.35694	1.4307	59.077	1.4307	0.46374												0.12889	1.4254	582.669	1.4355	0.05133	1.6105	0.05133	1.4376	0.05133	1.4239
1.4317	9.71246	1.4317	61.485	1.4317	0.47365												0.12944	1.4254	582.669	1.4354	0.05156	1.6108	0.05156	1.4376	0.05156	1.4239
1.4327	10.0807	1.4327	63.9921	1.4327	0.48399												0.13	1.4254	582.67	1.4353	0.05178	1.611	0.05178	1.4376	0.05178	1.4239
1.4337	10.4603	1.4337	66.57	1.4337	0.49462												0.13056	1.4254	582.671	1.4355	0.052	1.6111	0.052	1.4376	0.052	1.424
1.4347	10.8513	1.4347	69.2329	1.4347	0.50567												0.13111	1.4253	582.671	1.4354	0.05222	1.611	0.05222	1.4376	0.05222	1.4239
1.4357	11.255	1.4357	71.9807	1.4357	0.51714												0.13167	1.4253	582.672	1.4353	0.05244	1.6111	0.05244	1.4377	0.05244	1.424
1.4367	11.6714	1.4367	74.8136	1.4367	0.5289												0.13222	1.4253	582.672	1.4354	0.05267	1.611	0.05267	1.4377	0.05267	1.424
1.4377	12.1006	1.4377	77.7456	1.4377	0.54122												0.13278	1.4253	582.673	1.4353	0.05289	1.6112	0.05289	1.4377	0.05289	1.424
1.4387	12.5425	1.4387	80.7768	1.4387	0.55411												0.13333	1.4253	582.673	1.4354	0.05311	1.6111	0.05311	1.4377	0.05311	1.424
1.4397	12.9986	1.4397	83.8929	1.4397	0.56728												0.13389	1.4252	582.674	1.4353	0.05333	1.6114	0.05333	1.4378	0.05333	1.4241
1.4407	13.466	1.4407	87.1082	1.4407	0.58116												0.13444	1.4252	582.674	1.4355	0.05356	1.6115	0.05356	1.4377	0.05356	1.424
1.4417	13.9476	1.4417	90.4227	1.4417	0.59547												0.135	1.4251	582.675	1.4353	0.05378	1.6119	0.05378	1.4377	0.05378	1.424
1.4427	14.4476	1.4427	93.8363	1.4427	0.61048												0.13556	1.4248	582.676	1.4355	0.054	1.6116	0.054	1.4378	0.054	1.4241
1.4437	14.9575	1.4437	97.3632	1.4437	0.62606												0.13611	1.425	582.676	1.4354	0.05422	1.6117	0.05422	1.4378	0.05422	1.424
1.4447	15.4816	1.4447	100.989	1.4447	0.64221												0.13667	1.4251	582.677	1.4355	0.05444	1.6119	0.05444	1.4379	0.05444	1.4241
1.4457	16.0057	1.4457	104.714	1.4457	0.65907												0.13722	1.4251	582.677	1.4354	0.05467	1.612	0.05467	1.4378	0.05467	1.4241
1.4467	16.5581	1.4467	108.567	1.4467	0.67663												0.13778	1.4252	582.678	1.4356	0.05489	1.6123	0.05489	1.4377	0.05489	1.4241
1.4477	17.1246	1.4477	112.519	1.4477	0.69504												0.13833	1.4252	582.678	1.4354	0.05511	1.6123	0.05511	1.4379	0.05511	1.4241
1.4487	17.7054	1.4487	116.584	1.4487	0.71402												0.13889	1.4253	582.679	1.4355	0.05533	1.6124	0.05533	1.4379	0.05533	1.4241
1.4497	18.3003	1.4497	120.763	1.4497	0.73399												0.13944	1.4253	582.679	1.4354	0.05556	1.6124	0.05556	1.438	0.05556	1.4241
1.4507	18.9093	1.4507	125.069	1.4507	0.75482												0.14	1.4253	582.68	1.4354	0.05578	1.6124	0.05578	1.4381	0.05578	1.4242
1.4517	19.5326	1.4517	129.488	1.4517	0.77649												0.14056	1.4253	582.681	1.4354	0.056	1.6126	0.056	1.4379	0.056	1.4242
1.4527	20.1841	1.4527	134.035	1.4527	0.79901												0.14111	1.4253	582.681	1.4354	0.05622	1.6132	0.05622	1.4378	0.05622	1.4242
1.4537	20.8357	1.4537	138.751	1.4537	0.82252												0.14167	1.4253	582.682	1.4353	0.05644	1.6129	0.05644	1.4379	0.05644	1.4242
1.4547	21.5014	1.4547	143.425	1.4547	0.84717												0.14222	1.4253	582.682	1.4354	0.05667	1.6128	0.05667	1.4378	0.05667	1.4242
1.4557	22.1955	1.4557	148.383	1.4557	0.8728												0.14278	1.4253	582.683	1.4353	0.05689	1.6127	0.05689	1.4377	0.05689	1.4243
1.4567	22.9037	1.4567	153.482	1.4567	0.89958												0.14333	1.4253	582.683	1.4354	0.05711	1.6133	0.05711	1.438	0.05711	1.4243
1.4577	23.6119	1.4577	158.581	1.4577	0.92762												0.14389	1.4253	582.684	1.4354	0.05733	1.6135	0.05733	1.438	0.05733	1.4243
1.4587	24.3484	1.4587	163.964	1.4587	0.95666												0.14444	1.4253	582.684	1.4353	0.05756	1.6135	0.05756	1.4378	0.05756	1.4243
1.4597	25.0992	1.4597	169.346	1.4597	0.98711												0.145	1.4253	582.685	1.4355	0.05778	1.6102	0.05778	1.4379	0.05778	1.4243
1.4607	25.8782	1.4607	175.012	1.4607	1.01884												0.14556	1.4253	582.686	1.4354	0.058	1.6099	0.058	1.438	0.058	1.4243
1.4617	26.6572	1.4617	180.678	1.4617	1.05184												0.14611	1.4252	582.686	1.4354	0.05822	1.6099	0.05822	1.4379	0.05822	1.4244
1.4627	27.4646	1.4627	186.485	1.4627	1.0864												0.14667	1.4252	582.687	1.4353	0.05844	1.6101	0.05844	1.4378	0.05844	1.4243
1.4637	28.2861	1.4637	192.576	1.4637	1.12238												0.14722	1.4252	582.687	1.4355	0.05867	1.6104	0.05867	1.4378	0.05867	1.4243
1.4647	29.1218	1.4647	198.666	1.4647	1.15977												0.14778	1.4252	582.688	1.4353	0.05889	1.6104	0.05889	1.438	0.05889	1.4243
1.4657	29.9717	1.4657	204.899	1.4657	1.19887												0.14833	1.4251	582.688	1.4355	0.05911	1.6105	0.05911	1.438	0.05911	1.4244
1.4667	30.8357	1.4667	211.414	1.4667	1.23966												0.14889	1.4248	582.689	1.4354	0.05933	1.611	0.05933	1.4377	0.05933	1.4244
1.4677	31.728	1.4677	217.93	1.4677	1.28201												0.14944	1.4249	582.689	1.4353	0.05956	1.6109	0.05956	1.4379	0.05956	1.4244
1.4687	32.6346	1.4687	224.729	1.4687	1.3262												0.15	1.425	582.69	1.4354	0.05978	1.6111	0.05978	1.4379	0.05978	1.4244
1.4697	33.5552	1.4697	231.527	1.4697	1.3721												0.15056	1.4251	582.691	1.4354	0.06	1.6111	0.06	1.438	0.06	1.4245
1.4707	34.5042	1.4707	238.61	1.4707	1.41926												0.15111	1.4251	582.691	1.4354	0.06022	1.6114	0.06022	1.438	0.06022	1.4245
1.4717	35.4674	1.4717	245.692	1.4717	1.47025												0.15167	1.4252	582.692	1.4353	0.06044	1.6115	0.06044	1.4379	0.06044	1.4245
1.4727	36.4448	1.4727	253.057	1.4727	1.52125												0.15222	1.4252	582.692	1.4354	0.06067	1.6115	0.06067	1.4381	0.06067	1.4243
1.4737	37.4363	1.4737	260.564	1.4737	1.57507												0.15278	1.4252	582.693	1.4354	0.06089	1.6117	0.06089	1.438	0.06089	1.4243
1.4747	38.4419	1.4747	268.213	1.4747	1.63173												0.15333	1.4253	582.693	1.4354	0.06111	1.6117	0.06111	1.438	0.06111	1.4243
1.4757	39.4759	1.4757	276.003	1.4757	1.6898												0.15389	1.4253	582.694	1.4354	0.06133	1.6116	0.06133	1.4381	0.06133	1.4243
1.4767	40.5241	1.4767	283.935	1.4767	1.74929												0.15444	1.4252	582.694	1.4354	0.06156	1.6119	0.06156	1.4381	0.06156	1.4243
1.4777	41.5864	1.4777	292.009	1.4777	1.81303												0.155	1.4252	582.695	1.4355	0.06178	1.6123	0.06178	1.4381	0.06178	1.4243
1.4787	42.6771	1.4787	300.366	1.4787	1.87819												0.15556	1.4252	582.696	1.4354	0.062	1.6121	0.062	1.4382	0.062	1.4243
1.4797	43.7819	1.4797	308.723	1.4797	1.94476												0.15611	1.4252	582.696	1.4353	0.06222	1.6123	0.06222	1.4381	0.06222	1.4243
1.4807	44.9008	1.4807	317.363	1.4807	2.01558												0.15667	1.4252	582.697	1.4354	0.06244	1.6122	0.06244	1.4383	0.06244	1.4243
1.4817	46.034	1.4817	326.003	1.4817	2.08782												0.15722	1.4252	582.697	1.4355	0.06267	1.6125	0.06267	1.4384	0.06267	1.4243
1.4827	47.1955	1.4827	334.927	1.4827	2.16431												0.15778	1.4252	582.698	1.4353	0.06289	1.6125	0.06289	1.4383	0.06289	1.4243
1.4837	48.3711	1.4837	343.992	1.4837	2.24221												0.15833	1.4252	582.698	1.4354	0.06311	1.6128	0.06311	1.4382	0.06311	1.4244
1.4847	49.5609	1.4847	353.199	1.4847	2.32295												0.15889	1.4251	582.699	1.4353	0.06333	1.6132	0.06333	1.4383	0.06333	1.4244
1.4857	50.779	1.4857	362.689	1.4857	2.40652												0.15944	1.4251	582.699	1.4355	0.06356	1.6131	0.06356	1.4386	0.06356	1.4244
1.4867	51.9972	1.4867	372.179	1.4867	2.49433												0.16	1.4251	582.7	1.4353	0.06378	1.6108	0.06378	1.4384	0.06378	1.4244
1.4877	53.2436	1.4877	381.811	1.4877	2.58357												0.16056	1.425	582.701	1.4355	0.064	1.6108	0.064	1.4384	0.064	1.4244
1.4887	54.5042	1.4887	391.726	1.4887	2.67705												0.16111	1.425	582.701	1.4354	0.06422	1.611	0.06422	1.4385	0.06422	1.4244
1.4897	55.779	1.4897	401.782	1.4897	2.77479												0.16167	1.4249	582.702	1.4354	0.06444	1.6111	0.06444	1.4386	0.06444	1.4244
1.4907	57.0821	1.4907	411.981	1.4907	2.87394												0.16222	1.4246	582.702	1.4353	0.06467	1.6112	0.06467	1.4384	0.06467	1.4243
1.4917	58.3853	1.4917	422.321	1.4917	2.97734												0.16278	1.4247	582.703	1.4355	0.06489	1.6113	0.06489	1.4386	0.06489	1.4243
1.4927	59.7167	1.4927	432.944	1.4927	3.08499												0.16333	1.4248	582.703	1.4355	0.06511	1.6115	0.06511	1.4386	0.06511	1.4243
1.4937	61.0623	1.4937	443.567	1.4937	3.19547												0.16389	1.4249	582.704	1.4354	0.06533	1.6112	0.06533	1.4387	0.06533	1.4243
1.4947	62.4221	1.4947	454.474	1.4947	3.3102												0.16444	1.425	582.704	1.4353	0.06556	1.6107	0.06556	1.4387	0.06556	1.4243
1.4957	63.796	1.4957	465.38	1.4957	3.42918												0.165	1.425	582.705	1.4355	0.06578	1.6109	0.06578	1.4387	0.06578	1.4244
1.4967	65.1841	1.4967	476.57	1.4967	3.55099												0.16556	1.425	582.706	1.4354	0.066	1.6124	0.066	1.4388	0.066	1.4243
1.4977	66.5864	1.4977	487.901	1.4977	3.67847												0.16611	1.425	582.706	1.4354	0.06622	1.6105	0.06622	1.4389	0.06622	1.4244
1.4987	68.0028	1.4987	499.375	1.4987	3.80878												0.16667	1.425	582.707	1.4353	0.06644	1.6106	0.06644	1.4387	0.06644	1.4244
1.4997	69.4334	1.4997	511.131	1.4997	3.94476												0.16722	1.4251	582.707	1.4355	0.06667	1.6107	0.06667	1.4386	0.06667	1.4242
1.5007	70.8782	1.5007	522.887	1.5007	4.08499												0.16778	1.425	582.708	1.4354	0.06689	1.6109	0.06689	1.4389	0.06689	1.4242
1.5017	72.3371	1.5017	534.927	1.5017	4.22946												0.16833	1.4251	582.708	1.4353	0.06711	1.611	0.06711	1.4388	0.06711	1.4242
1.5027	73.8102	1.5027	546.967	1.5027	4.3796												0.16889	1.4251	582.709	1.4354	0.06733	1.6112	0.06733	1.4389	0.06733	1.4243
1.5037	75.2974	1.5037	559.29	1.5037	4.53399												0.16944	1.4251	582.709	1.4356	0.06756	1.6113	0.06756	1.4387	0.06756	1.4243
1.5047	76.7847	1.5047	571.754	1.5047	4.69405												0.17	1.425	582.71	1.4353	0.06778	1.6114	0.06778	1.4388	0.06778	1.4243
1.5057	78.3003	1.5057	584.36	1.5057	4.85977												0.17056	1.425	582.711	1.4355	0.068	1.6116	0.068	1.4388	0.068	1.4243
1.5067	79.8159	1.5067	597.108	1.5067	5.03116												0.17111	1.425	582.711	1.4354	0.06822	1.6118	0.06822	1.4388	0.06822	1.4243
1.5077	81.3456	1.5077	610.139	1.5077	5.2068												0.17167	1.425	582.712	1.4353	0.06844	1.6119	0.06844	1.4389	0.06844	1.4243
1.5087	82.8895	1.5087	623.171	1.5087	5.38952												0.17222	1.425	582.712	1.4355	0.06867	1.6121	0.06867	1.4388	0.06867	1.4243
1.5097	84.4334	1.5097	636.485	1.5097	5.57932												0.17278	1.425	582.713	1.4354	0.06889	1.6134	0.06889	1.4389	0.06889	1.4244
1.5107	85.9915	1.5107	649.941	1.5107	5.77337												0.17333	1.4249	582.713	1.4354	0.06911	1.6137	0.06911	1.439	0.06911	1.4244
1.5117	87.5637	1.5117	663.539	1.5117	5.97592												0.17389	1.4249	582.714	1.4353	0.06933	1.6142	0.06933	1.4391	0.06933	1.4244
1.5127	89.136	1.5127	677.278	1.5127	6.18414												0.17444	1.4249	582.714	1.4355	0.06956	1.6146	0.06956	1.439	0.06956	1.4244
1.5137	90.7224	1.5137	691.159	1.5137	6.39802												0.175	1.4249	582.715	1.4354	0.06978	1.6149	0.06978	1.4389	0.06978	1.4245
1.5147	92.323			1.5147	6.6204												0.17556	1.4245	582.716	1.4353	0.07	1.615	0.07	1.4391	0.07	1.4244
1.5157	93.9235			1.5157	6.85127												0.17611	1.4246	582.716	1.4354	0.07022	1.6155	0.07022	1.4392	0.07022	1.4245
1.5167	95.5382			1.5167	7.08782												0.17667	1.4247	582.717	1.4353	0.07044	1.6153	0.07044	1.4393	0.07044	1.4245
1.5177	97.153			1.5177	7.33286												0.17722	1.4248	582.717	1.4354	0.07067	1.616	0.07067	1.4392	0.07067	1.4246
1.5187	98.7677			1.5187	7.5864												0.17778	1.4248	582.718	1.4354	0.07089	1.6165	0.07089	1.4393	0.07089	1.4245
1.5197	100.397			1.5197	7.84844												0.17833	1.4248	582.718	1.4355	0.07111	1.617	0.07111	1.4392	0.07111	1.4246
1.5207	102.04			1.5207	8.11898												0.17889	1.4248	582.719	1.4354	0.07133	1.6173	0.07133	1.4393	0.07133	1.4245
1.5217	103.669			1.5217	8.39802												0.17944	1.4248	582.719	1.4354	0.07156	1.6175	0.07156	1.4391	0.07156	1.4245
1.5227	105.326			1.5227	8.68555												0.18	1.4248	582.72	1.4355	0.07178	1.6178	0.07178	1.4394	0.07178	1.4246
1.5237	106.969			1.5237	8.983												0.18056	1.4248	582.721	1.4354	0.072	1.6181	0.072	1.4393	0.072	1.4245
1.5247	108.626			1.5247	9.29037												0.18111	1.4248	582.721	1.4355	0.07222	1.6182	0.07222	1.4394	0.07222	1.4245
1.5257	110.297			1.5257	9.60765												0.18167	1.4248	582.722	1.4353	0.07244	1.6184	0.07244	1.4393	0.07244	1.4245
1.5267	111.955			1.5267	9.93343												0.18222	1.4247	582.722	1.4355	0.07267	1.6185	0.07267	1.4394	0.07267	1.4245
1.5277	113.626			1.5277	10.2705												0.18278	1.4247	582.723	1.4354	0.07289	1.6115	0.07289	1.4397	0.07289	1.4245
1.5287	115.312			1.5287	10.619												0.18333	1.4247	582.723	1.4353	0.07311	1.6116	0.07311	1.4395	0.07311	1.4246
1.5297	116.997			1.5297	10.9773												0.18389	1.4244	582.724	1.4355	0.07333	1.6117	0.07333	1.4394	0.07333	1.4245
1.5307	118.683			1.5307	11.3484												0.18444	1.4245	582.724	1.4354	0.07356	1.6119	0.07356	1.4395	0.07356	1.4245
1.5317	120.368			1.5317	11.7295												0.185	1.4246	582.725	1.4353	0.07378	1.612	0.07378	1.4396	0.07378	1.4245
1.5327	122.068			1.5327	12.1218												0.18556	1.4247	582.726	1.4355	0.074	1.6122	0.074	1.4396	0.074	1.4245
1.5337	123.768			1.5337	12.5269												0.18611	1.4247	582.726	1.4354	0.07422	1.6123	0.07422	1.4397	0.07422	1.4245
1.5347	125.482			1.5347	12.9433												0.18667	1.4247	582.727	1.4354	0.07444	1.6124	0.07444	1.4397	0.07444	1.4245
1.5357	127.195			1.5357	13.3725												0.18722	1.4248	582.727	1.4355	0.07467	1.6126	0.07467	1.4397	0.07467	1.4245
1.5367	128.924			1.5367	13.8145												0.18778	1.4248	582.728	1.4354	0.07489	1.6127	0.07489	1.4399	0.07489	1.4246
1.5377	130.652			1.5377	14.2635												0.18833	1.4248	582.728	1.4354	0.07511	1.6129	0.07511	1.4399	0.07511	1.4246
1.5387	132.38			1.5387	14.7309												0.18889	1.4248	582.729	1.4355	0.07533	1.6129	0.07533	1.44	0.07533	1.4246
1.5397	134.122			1.5397	15.2125												0.18944	1.4248	582.729	1.4354	0.07556	1.6132	0.07556	1.4401	0.07556	1.4246
1.5407	135.878			1.5407	15.7082												0.19	1.4247	582.73	1.4355	0.07578	1.613	0.07578	1.44	0.07578	1.4246
1.5417	137.635			1.5417	16.2181												0.19056	1.4247	582.731	1.4354	0.076	1.6135	0.076	1.4402	0.076	1.4246
1.5427	139.405			1.5427	16.7422												0.19111	1.4246	582.731	1.4353	0.07622	1.6132	0.07622	1.4404	0.07622	1.4247
1.5437	141.176			1.5437	17.2804												0.19167	1.4243	582.732	1.4355	0.07644	1.6134	0.07644	1.4404	0.07644	1.4247
1.5447	142.918			1.5447	17.8329												0.19222	1.4244	582.732	1.4354	0.07667	1.6135	0.07667	1.4403	0.07667	1.4246
1.5457	144.759			1.5457	18.3853												0.19278	1.4245	582.733	1.4355	0.07689	1.6136	0.07689	1.4405	0.07689	1.4247
1.5467	146.601			1.5467	18.966												0.19333	1.4245	582.733	1.4354	0.07711	1.6136	0.07711	1.4406	0.07711	1.4247
1.5477	148.442			1.5477	19.5609												0.19389	1.4246	582.734	1.4355	0.07733	1.6136	0.07733	1.4406	0.07733	1.4247
1.5487	150.283			1.5487	20.17												0.19444	1.4246	582.734	1.4355	0.07756	1.6137	0.07756	1.4406	0.07756	1.4247
1.5497	152.125			1.5497	20.7932												0.195	1.4246	582.735	1.4354	0.07778	1.6139	0.07778	1.4408	0.07778	1.4247
1.5507	153.966			1.5507	21.4448												0.19556	1.4246	582.736	1.4355	0.078	1.614	0.078	1.4408	0.078	1.4247
1.5517	155.807			1.5517	22.0963												0.19611	1.4246	582.736	1.4354	0.07822	1.6142	0.07822	1.441	0.07822	1.4246
1.5527	157.649			1.5527	22.762												0.19667	1.4246	582.737	1.4355	0.07844	1.6143	0.07844	1.4412	0.07844	1.4247
1.5537	159.632			1.5537	23.4561												0.19722	1.4245	582.737	1.4355	0.07867	1.6144	0.07867	1.4403	0.07867	1.4247
1.5547	161.473			1.5547	24.1501												0.19778	1.4245	582.738	1.4356	0.07889	1.6128	0.07889	1.4413	0.07889	1.4247
1.5557	163.456			1.5557	24.8725												0.19833	1.4242	582.738	1.4354	0.07911	1.613	0.07911	1.4415	0.07911	1.4247
1.5567	165.439			1.5567	25.6091												0.19889	1.4243	582.739	1.4355	0.07933	1.6133	0.07933	1.4416	0.07933	1.4248
1.5577	167.422			1.5577	26.3598												0.19944	1.4243	582.739	1.4354	0.07956	1.6132	0.07956	1.4414	0.07956	1.4248
1.5587	169.405			1.5587	27.1246												0.2	1.4243	582.74	1.4353	0.07978	1.6133	0.07978	1.4416	0.07978	1.4248
1.5597	171.388			1.5597	27.9037												0.20056	1.4243	582.741	1.4355	0.08	1.6137	0.08	1.4418	0.08	1.4248
1.5607	173.513			1.5607	28.6969												0.20111	1.4244	582.741	1.4356	0.08022	1.6137	0.08022	1.4417	0.08022	1.4248
1.5617	175.496			1.5617	29.5184												0.20167	1.4244	582.742	1.4353	0.08044	1.6139	0.08044	1.4418	0.08044	1.4248
1.5627	177.62			1.5627	30.3399												0.20222	1.4244	582.742	1.4355	0.08067	1.6138	0.08067	1.442	0.08067	1.4248
1.5637	179.745			1.5637	31.1898												0.20278	1.4243	582.743	1.4354	0.08089	1.6142	0.08089	1.4419	0.08089	1.4248
1.5647	181.87			1.5647	32.0538												0.20333	1.4242	582.743	1.4355	0.08111	1.6142	0.08111	1.442	0.08111	1.4248
1.5657	183.994			1.5657	32.9462												0.20389	1.4243	582.744	1.4354	0.08133	1.6143	0.08133	1.4423	0.08133	1.4248
1.5667	186.261			1.5667	33.8385												0.20444	1.4243	582.744	1.4354	0.08156	1.6145	0.08156	1.4425	0.08156	1.4248
1.5677	188.385			1.5677	34.745												0.205	1.4243	582.745	1.4355	0.08178	1.6146	0.08178	1.4423	0.08178	1.4249
1.5687	190.652			1.5687	35.6799												0.20556	1.4244	582.746	1.4354	0.082	1.6147	0.082	1.4422	0.082	1.4249
1.5697	192.918			1.5697	36.6289												0.20611	1.4244	582.746	1.4353	0.08222	1.6146	0.08222	1.4426	0.08222	1.4248
1.5707	195.184			1.5707	37.5921												0.20667	1.4243	582.747	1.4355	0.08244	1.6147	0.08244	1.4426	0.08244	1.4248
1.5717	197.592			1.5717	38.5694												0.20722	1.4243	582.747	1.4354	0.08267	1.6146	0.08267	1.4426	0.08267	1.4249
1.5727	199.858			1.5727	39.5609												0.20778	1.4243	582.748	1.4354	0.08289	1.6143	0.08289	1.4427	0.08289	1.4249
1.5737	202.266			1.5737	40.5807												0.20833	1.4241	582.748	1.4355	0.08311	1.6142	0.08311	1.4427	0.08311	1.4249
1.5747	204.674			1.5747	41.6006												0.20889	1.4242	582.749	1.4354	0.08333	1.6144	0.08333	1.4426	0.08333	1.4249
1.5757	207.082			1.5757	42.6487												0.20944	1.4243	582.749	1.4356	0.08356	1.6147	0.08356	1.4424	0.08356	1.4249
1.5767	209.49			1.5767	43.6969												0.21	1.4243	582.75	1.4354	0.08378	1.6149	0.08378	1.4418	0.08378	1.4249
1.5777	212.04			1.5777	44.7734												0.21056	1.4243	582.751	1.4354	0.084	1.6151	0.084	1.442	0.084	1.4249
1.5787	214.589			1.5787	45.864												0.21111	1.4243	582.751	1.4355	0.08422	1.6153	0.08422	1.4424	0.08422	1.4249
1.5797	217.139			1.5797	46.9688												0.21167	1.4243	582.752	1.4354	0.08444	1.6154	0.08444	1.4423	0.08444	1.4249
1.5807	219.688			1.5807	48.0878												0.21222	1.4243	582.752	1.4353	0.08467	1.6155	0.08467	1.4424	0.08467	1.425
1.5817	222.238			1.5817	49.221												0.21278	1.4243	582.753	1.4353	0.08489	1.6156	0.08489	1.4423	0.08489	1.4249
1.5827	224.929			1.5827	50.3683												0.21333	1.4241	582.753	1.4355	0.08511	1.6155	0.08511	1.4424	0.08511	1.425
1.5837	227.479			1.5837	51.5297												0.21389	1.4242	582.754	1.4354	0.08533	1.6157	0.08533	1.4425	0.08533	1.425
1.5847	230.17			1.5847	52.7054												0.21444	1.4242	582.754	1.4354	0.08556	1.6159	0.08556	1.4426	0.08556	1.425
1.5857	232.861			1.5857	53.8952												0.215	1.4243	582.755	1.4354	0.08578	1.6158	0.08578	1.4426	0.08578	1.4249
1.5867	235.694			1.5867	55.0992												0.21556	1.4243	582.756	1.4355	0.086	1.6157	0.086	1.4424	0.086	1.425
1.5877	238.385			1.5877	56.3173												0.21611	1.4243	582.756	1.4354	0.08622	1.6166	0.08622	1.4428	0.08622	1.425
1.5887	241.218			1.5887	57.5496												0.21667	1.4243	582.757	1.4355	0.08644	1.617	0.08644	1.4429	0.08644	1.4249
1.5897	244.051			1.5897	58.796												0.21722	1.4243	582.757	1.4353	0.08667	1.6172	0.08667	1.4427	0.08667	1.4249
1.5907	246.884			1.5907	60.0425												0.21778	1.4243	582.758	1.4355	0.08689	1.6174	0.08689	1.4425	0.08689	1.425
1.5917	249.717			1.5917	61.3173												0.21833	1.4241	582.758	1.4354	0.08711	1.6171	0.08711	1.4425	0.08711	1.425
1.5927	252.691			1.5927	62.5921												0.21889	1.4242	582.759	1.4354	0.08733	1.6174	0.08733	1.4429	0.08733	1.425
1.5937	255.524			1.5937	63.881												0.21944	1.4243	582.759	1.4354	0.08756	1.6181	0.08756	1.4426	0.08756	1.425
1.5947	258.499			1.5947	65.1841												0.22	1.4243	582.76	1.4354	0.08778	1.6141	0.08778	1.4428	0.08778	1.425
1.5957	261.473			1.5957	66.4873												0.22056	1.4243	582.761	1.4354	0.088	1.6143	0.088	1.4428	0.088	1.4249
1.5967	264.448			1.5967	67.8045												0.22111	1.4243	582.761	1.4354	0.08822	1.6141	0.08822	1.443	0.08822	1.4249
1.5977	267.422			1.5977	69.136												0.22167	1.4243	582.762	1.4354	0.08844	1.6143	0.08844	1.4431	0.08844	1.425
1.5987	270.538			1.5987	70.4816												0.22222	1.4243	582.762	1.4355	0.08867	1.6145	0.08867	1.4434	0.08867	1.4248
1.5997	273.513			1.5997	71.8272												0.22278	1.4243	582.763	1.4354	0.08889	1.6147	0.08889	1.4433	0.08889	1.4248
1.6007	276.629			1.6007	73.1728												0.22333	1.4242	582.763	1.4355	0.08911	1.615	0.08911	1.4431	0.08911	1.4248
1.6017	279.745			1.6017	74.5326												0.22389	1.4242	582.764	1.4354	0.08933	1.6153	0.08933	1.4433	0.08933	1.4249
1.6027	282.861			1.6027	75.9065												0.22444	1.4243	582.764	1.4355	0.08956	1.6155	0.08956	1.4436	0.08956	1.4248
1.6037	285.977			1.6037	77.2805												0.225	1.4243	582.765	1.4353	0.08978	1.6157	0.08978	1.4435	0.08978	1.4248
1.6047	289.093			1.6047	78.6686												0.22556	1.4243	582.766	1.4355	0.09	1.6168	0.09	1.4434	0.09	1.4249
1.6057	292.351			1.6057	80.0567												0.22611	1.4243	582.766	1.4354	0.09022	1.617	0.09022	1.443	0.09022	1.4249
1.6067	295.467			1.6067	81.4589												0.22667	1.4243	582.767	1.4355	0.09044	1.6172	0.09044	1.4434	0.09044	1.4249
1.6077	298.725			1.6077	82.847												0.22722	1.4243	582.767	1.4354	0.09067	1.6174	0.09067	1.4435	0.09067	1.4249
1.6087	301.983			1.6087	84.2635												0.22778	1.4243	582.768	1.4355	0.09089	1.6177	0.09089	1.4433	0.09089	1.4249
1.6097	305.241			1.6097	85.6657												0.22833	1.4242	582.768	1.4354	0.09111	1.6178	0.09111	1.4431	0.09111	1.4249
1.6107	308.499			1.6107	87.0821												0.22889	1.4243	582.769	1.4354	0.09133	1.615	0.09133	1.4433	0.09133	1.425
1.6117	311.756			1.6117	88.4986												0.22944	1.4243	582.769	1.4355	0.09156	1.6151	0.09156	1.4437	0.09156	1.425
1.6127	315.014			1.6127	89.915												0.23	1.4243	582.77	1.4354	0.09178	1.6153	0.09178	1.4433	0.09178	1.425
1.6137	318.272			1.6137	91.3314												0.23056	1.4243	582.771	1.4354	0.092	1.6154	0.092	1.443	0.092	1.4249
1.6147	321.671			1.6147	92.762												0.23111	1.4243	582.771	1.4355	0.09222	1.6155	0.09222	1.4433	0.09222	1.425
1.6157	325.071			1.6157	94.1785												0.23167	1.4243	582.772	1.4354	0.09244	1.6158	0.09244	1.4437	0.09244	1.4249
1.6167	328.329			1.6167	95.6091												0.23222	1.4243	582.772	1.4356	0.09267	1.6156	0.09267	1.4437	0.09267	1.425
1.6177	331.728			1.6177	97.0397												0.23278	1.4243	582.773	1.4355	0.09289	1.6159	0.09289	1.4438	0.09289	1.4249
1.6187	335.127			1.6187	98.4702												0.23333	1.4242	582.773	1.4354	0.09311	1.6159	0.09311	1.4439	0.09311	1.425
1.6197	338.669			1.6197	99.9009												0.23389	1.4242	582.774	1.4355	0.09333	1.6161	0.09333	1.4438	0.09333	1.425
1.6207	342.068			1.6207	101.331												0.23444	1.4242	582.774	1.4354	0.09356	1.6165	0.09356	1.4437	0.09356	1.4251
1.6217	345.467			1.6217	102.762												0.235	1.4243	582.775	1.4356	0.09378	1.6172	0.09378	1.4434	0.09378	1.4252
1.6227	349.009			1.6227	104.193												0.23556	1.4243	582.776	1.4355	0.094	1.6173	0.094	1.4439	0.094	1.4249
1.6237	352.408			1.6237	105.623												0.23611	1.4243	582.776	1.4354	0.09422	1.6175	0.09422	1.4436	0.09422	1.425
1.6247	355.949			1.6247	107.054												0.23667	1.4243	582.777	1.4355	0.09444	1.6176	0.09444	1.4439	0.09444	1.4249
1.6257	359.49			1.6257	108.484												0.23722	1.4243	582.777	1.4355	0.09467	1.6177	0.09467	1.444	0.09467	1.425
1.6267	363.031			1.6267	109.915												0.23778	1.4242	582.778	1.4354	0.09489	1.6179	0.09489	1.4437	0.09489	1.425
1.6277	366.714			1.6277	111.331												0.23833	1.4241	582.778	1.4355	0.09511	1.618	0.09511	1.4444	0.09511	1.425
1.6287	370.255			1.6287	112.762												0.23889	1.4242	582.779	1.4354	0.09533	1.6182	0.09533	1.4441	0.09533	1.425
1.6297	373.796			1.6297	114.193												0.23944	1.4243	582.779	1.4355	0.09556	1.6183	0.09556	1.4445	0.09556	1.4251
1.6307	377.479			1.6307	115.623												0.24	1.4243	582.78	1.4355	0.09578	1.6185	0.09578	1.4439	0.09578	1.425
1.6317	381.161			1.6317	117.054												0.24056	1.4243	582.781	1.4354	0.096	1.6186	0.096	1.4442	0.096	1.4251
1.6327	384.844			1.6327	118.484												0.24111	1.4243	582.781	1.4356	0.09622	1.6185	0.09622	1.4444	0.09622	1.4251
1.6337	388.527			1.6337	119.915												0.24167	1.4242	582.782	1.4355	0.09644	1.6188	0.09644	1.4445	0.09644	1.4251
1.6347	392.21			1.6347	121.346												0.24222	1.4242	582.782	1.4355	0.09667	1.619	0.09667	1.4444	0.09667	1.4251
1.6357	396.034			1.6357	122.776												0.24278	1.4242	582.783	1.4355	0.09689	1.6192	0.09689	1.4443	0.09689	1.4252
1.6367	399.717			1.6367	124.207												0.24333	1.4241	582.783	1.4354	0.09711	1.6193	0.09711	1.4444	0.09711	1.4251
1.6377	403.541			1.6377	125.652												0.24389	1.4242	582.784	1.4355	0.09733	1.6194	0.09733	1.4444	0.09733	1.4251
1.6387	407.365			1.6387	127.096												0.24444	1.4242	582.784	1.4354	0.09756	1.6196	0.09756	1.4445	0.09756	1.4251
1.6397	411.19			1.6397	128.541												0.245	1.4242	582.785	1.4355	0.09778	1.6159	0.09778	1.4446	0.09778	1.4251
1.6407	415.014			1.6407	129.986												0.24556	1.4242	582.786	1.4354	0.098	1.6159	0.098	1.4444	0.098	1.4252
1.6417	418.839			1.6417	131.445												0.24611	1.4242	582.786	1.4355	0.09822	1.6162	0.09822	1.4451	0.09822	1.4252
1.6427	422.663			1.6427	132.904												0.24667	1.4242	582.787	1.4354	0.09844	1.6162	0.09844	1.4448	0.09844	1.4252
1.6437	426.629			1.6437	134.377												0.24722	1.4242	582.787	1.4355	0.09867	1.6164	0.09867	1.4451	0.09867	1.4252
1.6447	430.595			1.6447	135.85												0.24778	1.4242	582.788	1.4355	0.09889	1.6166	0.09889	1.4449	0.09889	1.4251
1.6457	434.419			1.6457	137.337												0.24833	1.4241	582.788	1.4355	0.09911	1.6165	0.09911	1.4452	0.09911	1.4252
1.6467	438.385			1.6467	138.824												0.24889	1.4242	582.789	1.4356	0.09933	1.6166	0.09933	1.4454	0.09933	1.4252
1.6477	442.351			1.6477	140.326												0.24944	1.4242	582.789	1.4355	0.09956	1.6168	0.09956	1.4451	0.09956	1.4251
1.6487	446.459			1.6487	141.785												0.25	1.4242	582.79	1.4354	0.09978	1.6169	0.09978	1.4446	0.09978	1.4252
1.6497	450.425			1.6497	143.343												0.25056	1.4242	582.791	1.4356	0.1	1.6171	0.1	1.4442	0.1	1.4251
1.6507	454.391			1.6507	144.901												0.25111	1.4242	582.791	1.4355	0.10022	1.6171	0.10022	1.4445	0.10022	1.4252
1.6517	458.499			1.6517	146.459												0.25167	1.4242	582.792	1.4354	0.10044	1.6173	0.10044	1.4445	0.10044	1.4252
1.6527	462.465			1.6527	148.017												0.25222	1.4242	582.792	1.4355	0.10067	1.6175	0.10067	1.445	0.10067	1.4252
1.6537	466.572			1.6537	149.575												0.25278	1.4242	582.793	1.4354	0.10089	1.6177	0.10089	1.4452	0.10089	1.4252
1.6547	470.538			1.6547	151.133												0.25333	1.4241	582.793	1.4356	0.10111	1.6179	0.10111	1.4451	0.10111	1.4252
1.6557	474.646			1.6557	152.833												0.25389	1.4242	582.794	1.4355	0.10133	1.6179	0.10133	1.4452	0.10133	1.4252
1.6567	478.754			1.6567	154.391												0.25444	1.4242	582.794	1.4354	0.10156	1.6181	0.10156	1.4446	0.10156	1.4253
1.6577	482.861			1.6577	156.091												0.255	1.4243	582.795	1.4355	0.10178	1.6182	0.10178	1.445	0.10178	1.4253
1.6587	486.827			1.6587	157.649												0.25556	1.4243	582.796	1.4355	0.102	1.6183	0.102	1.4446	0.102	1.4252
1.6597	490.935			1.6597	159.348												0.25611	1.4243	582.796	1.4354	0.10222	1.6185	0.10222	1.4451	0.10222	1.4253
1.6607	495.042			1.6607	161.048												0.25667	1.4243	582.797	1.4356	0.10244	1.6187	0.10244	1.4451	0.10244	1.4253
1.6617	499.15			1.6617	162.748												0.25722	1.4242	582.797	1.4355	0.10267	1.619	0.10267	1.445	0.10267	1.4253
1.6627	503.258			1.6627	164.448												0.25778	1.4239	582.798	1.4354	0.10289	1.6191	0.10289	1.4453	0.10289	1.4253
1.6637	507.224			1.6637	166.147												0.25833	1.424	582.798	1.4355	0.10311	1.6193	0.10311	1.4454	0.10311	1.4253
1.6647	511.331			1.6647	167.989												0.25889	1.424	582.799	1.4355	0.10333	1.6194	0.10333	1.4457	0.10333	1.4253
1.6657	515.297			1.6657	169.688												0.25944	1.424	582.799	1.4354	0.10356	1.6194	0.10356	1.4458	0.10356	1.4253
1.6667	519.405			1.6667	171.53												0.26	1.424	582.8	1.4355	0.10378	1.6197	0.10378	1.445	0.10378	1.4254
1.6677	523.371			1.6677	173.229												0.26056	1.424	582.801	1.4355	0.104	1.6198	0.104	1.4448	0.104	1.4253
1.6687	527.337			1.6687	175.071												0.26111	1.424	582.801	1.4354	0.10422	1.6199	0.10422	1.4451	0.10422	1.4248
1.6697	531.445			1.6697	176.912												0.26167	1.424	582.802	1.4355	0.10444	1.617	0.10444	1.445	0.10444	1.4249
1.6707	535.411			1.6707	178.612												0.26222	1.424	582.802	1.4354	0.10467	1.617	0.10467	1.4449	0.10467	1.4248
1.6717	539.235			1.6717	180.453												0.26278	1.4239	582.803	1.4354	0.10489	1.6172	0.10489	1.4449	0.10489	1.4248
1.6727	543.201			1.6727	182.295												0.26333	1.424	582.803	1.4355	0.10511	1.617	0.10511	1.4451	0.10511	1.4249
1.6737	547.025			1.6737	184.136												0.26389	1.424	582.804	1.4355	0.10533	1.6172	0.10533	1.4448	0.10533	1.4249
1.6747	550.991			1.6747	185.977												0.26444	1.424	582.804	1.4354	0.10556	1.6171	0.10556	1.445	0.10556	1.4249
1.6757	554.816			1.6757	187.819												0.265	1.424	582.805	1.4356	0.10578	1.6173	0.10578	1.4451	0.10578	1.4249
1.6767	558.64			1.6767	189.66												0.26556	1.424	582.806	1.4354	0.106	1.6174	0.106	1.4451	0.106	1.4249
1.6777	562.323			1.6777	191.501												0.26611	1.424	582.806	1.4355	0.10622	1.6175	0.10622	1.4453	0.10622	1.4249
1.6787	566.006			1.6787	193.343												0.26667	1.424	582.807	1.4354	0.10644	1.6177	0.10644	1.4452	0.10644	1.4249
1.6797	569.688			1.6797	195.184												0.26722	1.424	582.807	1.4356	0.10667	1.6177	0.10667	1.4456	0.10667	1.4249
1.6807	573.371			1.6807	197.025												0.26778	1.4239	582.808	1.4355	0.10689	1.618	0.10689	1.4451	0.10689	1.4249
1.6817	577.054			1.6817	198.867												0.26833	1.424	582.808	1.4354	0.10711	1.6183	0.10711	1.4453	0.10711	1.4249
1.6827	580.595			1.6827	200.708												0.26889	1.424	582.809	1.4355	0.10733	1.6186	0.10733	1.4451	0.10733	1.4249
1.6837	584.136			1.6837	202.55												0.26944	1.424	582.809	1.4354	0.10756	1.6178	0.10756	1.4455	0.10756	1.4249
1.6847	587.535			1.6847	204.391												0.27	1.424	582.81	1.4353	0.10778	1.6178	0.10778	1.4454	0.10778	1.4249
1.6857	591.076			1.6857	206.091												0.27056	1.424	582.811	1.4355	0.108	1.618	0.108	1.4459	0.108	1.4249
1.6867	594.476			1.6867	207.932												0.27111	1.424	582.811	1.4354	0.10822	1.6182	0.10822	1.4456	0.10822	1.425
1.6877	597.734			1.6877	209.632												0.27167	1.424	582.812	1.4354	0.10844	1.6185	0.10844	1.4458	0.10844	1.425
1.6887	601.133			1.6887	211.331												0.27222	1.4239	582.812	1.4355	0.10867	1.6185	0.10867	1.4458	0.10867	1.4249
1.6897	604.391			1.6897	213.173												0.27278	1.4239	582.813	1.4354	0.10889	1.6186	0.10889	1.4461	0.10889	1.4249
1.6907	607.507			1.6907	214.873												0.27333	1.4239	582.813	1.4355	0.10911	1.619	0.10911	1.4465	0.10911	1.4249
1.6917	610.765			1.6917	216.431												0.27389	1.424	582.814	1.4355	0.10933	1.6192	0.10933	1.4459	0.10933	1.425
1.6927	613.881			1.6927	218.13												0.27444	1.424	582.814	1.4354	0.10955	1.6193	0.10955	1.4452	0.10955	1.425
1.6937	616.856			1.6937	219.83												0.275	1.424	582.815	1.4355	0.10978	1.6195	0.10978	1.4455	0.10978	1.425
1.6947	619.972			1.6947	221.388												0.27556	1.424	582.816	1.4355	0.11	1.6199	0.11	1.4454	0.11	1.425
1.6957	622.946			1.6957	222.946												0.27611	1.424	582.816	1.4354	0.11022	1.6201	0.11022	1.4446	0.11022	1.425
1.6967	625.921			1.6967	224.504												0.27667	1.424	582.817	1.4355	0.11044	1.6201	0.11044	1.4445	0.11044	1.425
1.6977	628.754			1.6977	226.062												0.27722	1.4239	582.817	1.4355	0.11067	1.6202	0.11067	1.4448	0.11067	1.425
1.6987	631.586			1.6987	227.479												0.27778	1.4238	582.818	1.4354	0.11089	1.6205	0.11089	1.4444	0.11089	1.425
1.6997	634.419			1.6997	228.895												0.27833	1.4239	582.818	1.4355	0.11111	1.6209	0.11111	1.4446	0.11111	1.425
1.7007	637.11			1.7007	230.453												0.27889	1.4239	582.819	1.4355	0.11133	1.6211	0.11133	1.4445	0.11133	1.4249
																	0.27944	1.4239	582.819	1.4354	0.11155	1.6215	0.11155	1.4448	0.11155	1.4249
																	0.28	1.4239	582.82	1.4355	0.11178	1.6218	0.11178	1.4453	0.11178	1.425
																	0.28056	1.4239	582.821	1.4356	0.112	1.6219	0.112	1.445	0.112	1.425
																	0.28111	1.4239	582.821	1.4355	0.11222	1.621	0.11222	1.4447	0.11222	1.425
																	0.28167	1.4239	582.822	1.4355	0.11244	1.6216	0.11244	1.4453	0.11244	1.425
																	0.28222	1.4238	582.822	1.4354	0.11267	1.6213	0.11267	1.4452	0.11267	1.425
																	0.28278	1.4238	582.823	1.4355	0.11289	1.6217	0.11289	1.4453	0.11289	1.425
																	0.28333	1.4238	582.823	1.4354	0.11311	1.6217	0.11311	1.4456	0.11311	1.425
																	0.28389	1.4238	582.824	1.4356	0.11333	1.622	0.11333	1.445	0.11333	1.4251
																	0.28444	1.4238	582.824	1.4354	0.11356	1.6182	0.11356	1.4454	0.11356	1.425
																	0.285	1.4238	582.825	1.4356	0.11378	1.6183	0.11378	1.4458	0.11378	1.4251
																	0.28556	1.4238	582.826	1.4355	0.114	1.6184	0.114	1.4456	0.114	1.4251
																	0.28611	1.4238	582.826	1.4354	0.11422	1.6186	0.11422	1.4455	0.11422	1.4251
																	0.28667	1.4238	582.827	1.4355	0.11444	1.6187	0.11444	1.4461	0.11444	1.4251
																	0.28722	1.4237	582.827	1.4354	0.11467	1.6189	0.11467	1.4461	0.11467	1.4251
																	0.28778	1.4238	582.828	1.4354	0.11489	1.6191	0.11489	1.4458	0.11489	1.4251
																	0.28833	1.4238	582.828	1.4355	0.11511	1.6192	0.11511	1.4459	0.11511	1.4251
																	0.28889	1.4238	582.829	1.4354	0.11533	1.6195	0.11533	1.4456	0.11533	1.4251
																	0.28944	1.4239	582.829	1.4356	0.11555	1.6197	0.11555	1.4458	0.11555	1.4252
																	0.29	1.4239	582.83	1.4355	0.11578	1.6194	0.11578	1.4461	0.11578	1.4251
																	0.29056	1.4239	582.831	1.4354	0.116	1.6189	0.116	1.4463	0.116	1.4251
																	0.29111	1.4239	582.831	1.4355	0.11622	1.6188	0.11622	1.4462	0.11622	1.4251
																	0.29167	1.4239	582.832	1.4354	0.11644	1.6189	0.11644	1.4461	0.11644	1.4251
																	0.29222	1.4237	582.832	1.4355	0.11667	1.6189	0.11667	1.4465	0.11667	1.4251
																	0.29278	1.4238	582.833	1.4354	0.11689	1.6191	0.11689	1.4465	0.11689	1.4251
																	0.29333	1.4238	582.833	1.4356	0.11711	1.6192	0.11711	1.4462	0.11711	1.4252
																	0.29389	1.4238	582.834	1.4355	0.11733	1.6195	0.11733	1.4468	0.11733	1.4252
																	0.29444	1.4238	582.834	1.4354	0.11755	1.6195	0.11755	1.4463	0.11755	1.4251
																	0.295	1.4238	582.835	1.4356	0.11778	1.6197	0.11778	1.4466	0.11778	1.4252
																	0.29556	1.4239	582.836	1.4355	0.118	1.6198	0.118	1.4464	0.118	1.4252
																	0.29611	1.4238	582.836	1.4354	0.11822	1.6198	0.11822	1.4468	0.11822	1.4252
																	0.29667	1.4238	582.837	1.4355	0.11844	1.6202	0.11844	1.4463	0.11844	1.4252
																	0.29722	1.4237	582.837	1.4354	0.11867	1.6192	0.11867	1.4462	0.11867	1.4253
																	0.29778	1.4238	582.838	1.4356	0.11889	1.6192	0.11889	1.4464	0.11889	1.4252
																	0.29833	1.4238	582.838	1.4355	0.11911	1.6193	0.11911	1.4464	0.11911	1.4252
																	0.29889	1.4238	582.839	1.4354	0.11933	1.6196	0.11933	1.4465	0.11933	1.4252
																	0.29944	1.4238	582.839	1.4356	0.11955	1.6197	0.11955	1.4463	0.11955	1.4252
																	0.3	1.4238	582.84	1.4355	0.11978	1.6199	0.11978	1.4463	0.11978	1.4252
																	0.30056	1.4238	582.841	1.4354	0.12	1.62	0.12	1.4465	0.12	1.4252
																	0.30111	1.4238	582.841	1.4355	0.12022	1.6207	0.12022	1.4455	0.12022	1.4253
																	0.30167	1.4238	582.842	1.4355	0.12044	1.6197	0.12044	1.4458	0.12044	1.4253
																	0.30222	1.4237	582.842	1.4354	0.12067	1.6197	0.12067	1.4456	0.12067	1.4253
																	0.30278	1.4238	582.843	1.4355	0.12089	1.6198	0.12089	1.4454	0.12089	1.4253
																	0.30333	1.4238	582.843	1.4355	0.12111	1.6199	0.12111	1.4454	0.12111	1.4253
																	0.30389	1.4238	582.844	1.4356	0.12133	1.62	0.12133	1.4454	0.12133	1.4253
																	0.30444	1.4238	582.844	1.4355	0.12155	1.6203	0.12155	1.4454	0.12155	1.4253
																	0.305	1.4238	582.845	1.4354	0.12178	1.6204	0.12178	1.4455	0.12178	1.4254
																	0.30556	1.4238	582.846	1.4355	0.122	1.6205	0.122	1.4459	0.122	1.4253
																	0.30611	1.4238	582.846	1.4355	0.12222	1.6206	0.12222	1.4461	0.12222	1.4253
																	0.30667	1.4238	582.847	1.4354	0.12244	1.6209	0.12244	1.4464	0.12244	1.4253
																	0.30722	1.4237	582.847	1.4354	0.12267	1.621	0.12267	1.4461	0.12267	1.4253
																	0.30778	1.4238	582.848	1.4355	0.12289	1.6212	0.12289	1.4458	0.12289	1.4253
																	0.30833	1.4238	582.848	1.4354	0.12311	1.6212	0.12311	1.4461	0.12311	1.4253
																	0.30889	1.4238	582.849	1.4355	0.12333	1.6216	0.12333	1.4458	0.12333	1.4253
																	0.30944	1.4238	582.849	1.4354	0.12356	1.6214	0.12356	1.4461	0.12356	1.4253
																	0.31	1.4238	582.85	1.4355	0.12378	1.6216	0.12378	1.4446	0.12378	1.4254
																	0.31056	1.4238	582.851	1.4354	0.124	1.6218	0.124	1.4456	0.124	1.4253
																	0.31111	1.4238	582.851	1.4354	0.12422	1.6219	0.12422	1.4455	0.12422	1.4254
																	0.31167	1.4237	582.852	1.4355	0.12444	1.622	0.12444	1.4458	0.12444	1.4253
																	0.31222	1.4238	582.852	1.4354	0.12467	1.622	0.12467	1.4458	0.12467	1.4253
																	0.31278	1.4238	582.853	1.4354	0.12489	1.6222	0.12489	1.4461	0.12489	1.4253
																	0.31333	1.4238	582.853	1.4355	0.12511	1.6224	0.12511	1.4457	0.12511	1.4254
																	0.31389	1.4239	582.854	1.4354	0.12533	1.6224	0.12533	1.4462	0.12533	1.4253
																	0.31444	1.4239	582.854	1.4355	0.12556	1.6225	0.12556	1.446	0.12556	1.4254
																	0.315	1.4239	582.855	1.4355	0.12578	1.6226	0.12578	1.4467	0.12578	1.4253
																	0.31556	1.4239	582.856	1.4354	0.126	1.6228	0.126	1.4465	0.126	1.4254
																	0.31611	1.4238	582.856	1.4356	0.12622	1.623	0.12622	1.4467	0.12622	1.4254
																	0.31667	1.4238	582.857	1.4355	0.12644	1.6229	0.12644	1.4465	0.12644	1.4254
																	0.31722	1.4238	582.857	1.4354	0.12667	1.6212	0.12667	1.4464	0.12667	1.4255
																	0.31778	1.4238	582.858	1.4355	0.12689	1.6202	0.12689	1.4461	0.12689	1.4254
																	0.31833	1.4239	582.858	1.4354	0.12711	1.6202	0.12711	1.4467	0.12711	1.4254
																	0.31889	1.4238	582.859	1.4356	0.12733	1.6202	0.12733	1.4462	0.12733	1.4254
																	0.31944	1.4239	582.859	1.4354	0.12755	1.6203	0.12755	1.4453	0.12755	1.4255
																	0.32	1.4239	582.86	1.4355	0.12778	1.6206	0.12778	1.4454	0.12778	1.4255
																	0.32056	1.4238	582.861	1.4354	0.128	1.6208	0.128	1.4453	0.128	1.4255
																	0.32111	1.4238	582.861	1.4354	0.12822	1.6209	0.12822	1.4454	0.12822	1.4255
																	0.32167	1.4238	582.862	1.4355	0.12844	1.6211	0.12844	1.4456	0.12844	1.4255
																	0.32222	1.4238	582.862	1.4354	0.12867	1.6215	0.12867	1.4454	0.12867	1.4255
																	0.32278	1.4239	582.863	1.4356	0.12889	1.6217	0.12889	1.4455	0.12889	1.4256
																	0.32333	1.4239	582.863	1.4354	0.12911	1.6218	0.12911	1.4458	0.12911	1.4255
																	0.32389	1.4239	582.864	1.4354	0.12933	1.622	0.12933	1.4461	0.12933	1.4256
																	0.32444	1.4239	582.864	1.4355	0.12955	1.624	0.12955	1.4461	0.12955	1.4255
																	0.325	1.4239	582.865	1.4354	0.12978	1.6242	0.12978	1.4463	0.12978	1.4255
																	0.32556	1.4239	582.866	1.4354	0.13	1.6242	0.13	1.4465	0.13	1.4255
																	0.32611	1.4237	582.866	1.4355	0.13022	1.6243	0.13022	1.4461	0.13022	1.4255
																	0.32667	1.4238	582.867	1.4355	0.13044	1.6243	0.13044	1.4461	0.13044	1.4255
																	0.32722	1.4239	582.867	1.4354	0.13067	1.6245	0.13067	1.4459	0.13067	1.4256
																	0.32778	1.4239	582.868	1.4354	0.13089	1.6245	0.13089	1.4465	0.13089	1.4256
																	0.32833	1.4238	582.868	1.4355	0.13111	1.6246	0.13111	1.4463	0.13111	1.4256
																	0.32889	1.4238	582.869	1.4354	0.13133	1.6247	0.13133	1.4467	0.13133	1.4256
																	0.32944	1.4238	582.869	1.4354	0.13155	1.6249	0.13155	1.4469	0.13155	1.4256
																	0.33	1.4238	582.87	1.4355	0.13178	1.6247	0.13178	1.4471	0.13178	1.4256
																	0.33056	1.4236	582.871	1.4354	0.132	1.6248	0.132	1.4469	0.132	1.4256
																	0.33111	1.4237	582.871	1.4354	0.13222	1.6249	0.13222	1.4466	0.13222	1.4257
																	0.33167	1.4237	582.872	1.4355	0.13244	1.6249	0.13244	1.446	0.13244	1.4256
																	0.33222	1.4237	582.872	1.4354	0.13267	1.6249	0.13267	1.4459	0.13267	1.425
																	0.33278	1.4237	582.873	1.4355	0.13289	1.6251	0.13289	1.446	0.13289	1.425
																	0.33333	1.4238	582.873	1.4354	0.13311	1.6253	0.13311	1.4464	0.13311	1.425
																	0.33389	1.4237	582.874	1.4354	0.13333	1.6254	0.13333	1.4465	0.13333	1.4251
																	0.33444	1.4237	582.874	1.4355	0.13355	1.6254	0.13355	1.4456	0.13355	1.425
																	0.335	1.4236	582.875	1.4354	0.13378	1.6256	0.13378	1.4457	0.13378	1.425
																	0.33556	1.4237	582.876	1.4354	0.134	1.6257	0.134	1.4464	0.134	1.4251
																	0.33611	1.4237	582.876	1.4355	0.13422	1.6257	0.13422	1.4459	0.13422	1.4251
																	0.33667	1.4237	582.877	1.4354	0.13444	1.6258	0.13444	1.4461	0.13444	1.4251
																	0.33722	1.4237	582.877	1.4355	0.13467	1.6217	0.13467	1.4464	0.13467	1.4251
																	0.33778	1.4237	582.878	1.4355	0.13489	1.6218	0.13489	1.4461	0.13489	1.425
																	0.33833	1.4237	582.878	1.4354	0.13511	1.6218	0.13511	1.4458	0.13511	1.425
																	0.33889	1.4235	582.879	1.4355	0.13533	1.622	0.13533	1.4456	0.13533	1.4251
																	0.33944	1.4236	582.879	1.4354	0.13555	1.6222	0.13555	1.4456	0.13555	1.4251
																	0.34	1.4237	582.88	1.4354	0.13578	1.6222	0.13578	1.4459	0.13578	1.4251
																	0.34056	1.4237	582.881	1.4355	0.136	1.6225	0.136	1.4468	0.136	1.4251
																	0.34111	1.4237	582.881	1.4354	0.13622	1.6217	0.13622	1.4478	0.13622	1.4251
																	0.34167	1.4237	582.882	1.4355	0.13644	1.6217	0.13644	1.4474	0.13644	1.4251
																	0.34222	1.4235	582.882	1.4355	0.13667	1.6217	0.13667	1.4473	0.13667	1.4251
																	0.34278	1.4236	582.883	1.4354	0.13689	1.6218	0.13689	1.4478	0.13689	1.4252
																	0.34333	1.4237	582.883	1.4355	0.13711	1.622	0.13711	1.4482	0.13711	1.4251
																	0.34389	1.4237	582.884	1.4354	0.13733	1.6221	0.13733	1.4491	0.13733	1.4252
																	0.34444	1.4237	582.884	1.4355	0.13755	1.6222	0.13755	1.4492	0.13755	1.4253
																	0.345	1.4237	582.885	1.4355	0.13778	1.6224	0.13778	1.4481	0.13778	1.4252
																	0.34556	1.4237	582.886	1.4355	0.138	1.6226	0.138	1.4486	0.138	1.4253
																	0.34611	1.4236	582.886	1.4355	0.13822	1.6227	0.13822	1.4477	0.13822	1.4252
																	0.34667	1.4236	582.887	1.4354	0.13844	1.6227	0.13844	1.4476	0.13844	1.4253
																	0.34722	1.4236	582.887	1.4355	0.13867	1.6229	0.13867	1.4481	0.13867	1.4253
																	0.34778	1.4236	582.888	1.4355	0.13889	1.6231	0.13889	1.4479	0.13889	1.4253
																	0.34833	1.4236	582.888	1.4354	0.13911	1.6232	0.13911	1.4485	0.13911	1.4253
																	0.34889	1.4236	582.889	1.4355	0.13933	1.6231	0.13933	1.4476	0.13933	1.4254
																	0.34944	1.4236	582.889	1.4354	0.13955	1.6233	0.13955	1.4483	0.13955	1.4254
																	0.35	1.4236	582.89	1.4354	0.13978	1.6234	0.13978	1.4475	0.13978	1.4254
																	0.35056	1.4237	582.891	1.4355	0.14	1.6236	0.14	1.4479	0.14	1.4254
																	0.35111	1.4237	582.891	1.4355	0.14022	1.6237	0.14022	1.4485	0.14022	1.4254
																	0.35167	1.4236	582.892	1.4354	0.14044	1.6239	0.14044	1.4476	0.14044	1.4254
																	0.35222	1.4236	582.892	1.4355	0.14067	1.6242	0.14067	1.4478	0.14067	1.4255
																	0.35278	1.4236	582.893	1.4355	0.14089	1.6246	0.14089	1.4467	0.14089	1.4253
																	0.35333	1.4236	582.893	1.4354	0.14111	1.625	0.14111	1.4372	0.14111	1.4252
																	0.35389	1.4236	582.894	1.4355	0.14133	1.6251	0.14133	1.4372	0.14133	1.4253
																	0.35444	1.4237	582.894	1.4354	0.14155	1.6252	0.14155	1.4371	0.14155	1.4252
																	0.355	1.4237	582.895	1.4354	0.14178	1.6252	0.14178	1.4372	0.14178	1.4252
																	0.35556	1.4236	582.896	1.4355	0.142	1.6256	0.142	1.4371	0.142	1.4253
																	0.35611	1.4236	582.896	1.4354	0.14222	1.6254	0.14222	1.4371	0.14222	1.4252
																	0.35667	1.4236	582.897	1.4356	0.14244	1.6255	0.14244	1.4371	0.14244	1.4253
																	0.35722	1.4237	582.897	1.4355	0.14267	1.6256	0.14267	1.4371	0.14267	1.4254
																	0.35778	1.4237	582.898	1.4355	0.14289	1.6259	0.14289	1.4372	0.14289	1.4252
																	0.35833	1.4237	582.898	1.4355	0.14311	1.6261	0.14311	1.4372	0.14311	1.4253
																	0.35889	1.4237	582.899	1.4354	0.14333	1.6262	0.14333	1.4372	0.14333	1.4253
																	0.35944	1.4236	582.899	1.4356	0.14355	1.6261	0.14355	1.4372	0.14355	1.4253
																	0.36	1.4236	582.9	1.4355	0.14378	1.6263	0.14378	1.4372	0.14378	1.4254
																	0.36056	1.4237	582.901	1.4354	0.144	1.6264	0.144	1.4373	0.144	1.4253
																	0.36111	1.4237	582.901	1.4355	0.14422	1.6266	0.14422	1.4373	0.14422	1.4253
																	0.36167	1.4237	582.902	1.4354	0.14444	1.6265	0.14444	1.4373	0.14444	1.4253
																	0.36222	1.4237	582.902	1.4355	0.14467	1.6263	0.14467	1.4373	0.14467	1.4253
																	0.36278	1.4235	582.903	1.4355	0.14489	1.6265	0.14489	1.4374	0.14489	1.4253
																	0.36333	1.4236	582.903	1.4354	0.14511	1.6266	0.14511	1.4373	0.14511	1.4253
																	0.36389	1.4237	582.904	1.4356	0.14533	1.6268	0.14533	1.4373	0.14533	1.4253
																	0.36444	1.4237	582.904	1.4355	0.14555	1.6236	0.14555	1.4373	0.14555	1.4254
																	0.365	1.4237	582.905	1.4354	0.14578	1.6236	0.14578	1.4374	0.14578	1.4253
																	0.36556	1.4237	582.906	1.4355	0.146	1.6238	0.146	1.4374	0.146	1.4254
																	0.36611	1.4237	582.906	1.4354	0.14622	1.6237	0.14622	1.4374	0.14622	1.4254
																	0.36667	1.4236	582.907	1.4354	0.14644	1.6239	0.14644	1.4374	0.14644	1.4253
																	0.36722	1.4237	582.907	1.4355	0.14667	1.624	0.14667	1.4374	0.14667	1.4251
																	0.36778	1.4236	582.908	1.4354	0.14689	1.6241	0.14689	1.4375	0.14689	1.4251
																	0.36833	1.4236	582.908	1.4354	0.14711	1.6242	0.14711	1.4375	0.14711	1.4251
																	0.36889	1.4236	582.909	1.4356	0.14733	1.6243	0.14733	1.4375	0.14733	1.4251
																	0.36944	1.4236	582.909	1.4355	0.14755	1.6242	0.14755	1.4375	0.14755	1.4252
																	0.37	1.4236	582.91	1.4356	0.14778	1.6244	0.14778	1.4375	0.14778	1.4251
																	0.37056	1.4236	582.911	1.4354	0.148	1.6246	0.148	1.4375	0.148	1.4252
																	0.37111	1.4236	582.911	1.4355	0.14822	1.6245	0.14822	1.4376	0.14822	1.4252
																	0.37167	1.4237	582.912	1.4355	0.14844	1.6245	0.14844	1.4376	0.14844	1.4252
																	0.37222	1.4236	582.912	1.4355	0.14867	1.6246	0.14867	1.4376	0.14867	1.4252
																	0.37278	1.4237	582.913	1.4354	0.14889	1.6236	0.14889	1.4376	0.14889	1.4252
																	0.37333	1.4236	582.913	1.4356	0.14911	1.6237	0.14911	1.4376	0.14911	1.4253
																	0.37389	1.4236	582.914	1.4355	0.14933	1.6237	0.14933	1.4376	0.14933	1.4252
																	0.37444	1.4236	582.914	1.4354	0.14955	1.6238	0.14955	1.4376	0.14955	1.4252
																	0.375	1.4236	582.915	1.4355	0.14978	1.6238	0.14978	1.4377	0.14978	1.4252
																	0.37556	1.4236	582.916	1.4355	0.15	1.6239	0.15	1.4377	0.15	1.4252
																	0.37611	1.4236	582.916	1.4354	0.15022	1.6241	0.15022	1.4377	0.15022	1.4253
																	0.37667	1.4235	582.917	1.4355	0.15044	1.6244	0.15044	1.4377	0.15044	1.4253
																	0.37722	1.4236	582.917	1.4354	0.15067	1.6245	0.15067	1.4376	0.15067	1.4253
																	0.37778	1.4236	582.918	1.4356	0.15089	1.6248	0.15089	1.4377	0.15089	1.4253
																	0.37833	1.4236	582.918	1.4355	0.15111	1.6244	0.15111	1.4377	0.15111	1.4253
																	0.37889	1.4235	582.919	1.4354	0.15133	1.6244	0.15133	1.4377	0.15133	1.4254
																	0.37944	1.4236	582.919	1.4356	0.15155	1.6244	0.15155	1.4377	0.15155	1.4254
																	0.38	1.4236	582.92	1.4355	0.15178	1.6245	0.15178	1.4378	0.15178	1.4254
																	0.38056	1.4236	582.921	1.4354	0.152	1.6245	0.152	1.4378	0.152	1.4253
																	0.38111	1.4235	582.921	1.4355	0.15222	1.625	0.15222	1.4378	0.15222	1.4254
																	0.38167	1.4236	582.922	1.4355	0.15244	1.6246	0.15244	1.4378	0.15244	1.4254
																	0.38222	1.4236	582.922	1.4356	0.15267	1.6248	0.15267	1.4378	0.15267	1.4254
																	0.38278	1.4236	582.923	1.4355	0.15289	1.6249	0.15289	1.4378	0.15289	1.4254
																	0.38333	1.4235	582.923	1.4355	0.15311	1.625	0.15311	1.4378	0.15311	1.4255
																	0.38389	1.4236	582.924	1.4356	0.15333	1.625	0.15333	1.4378	0.15333	1.4254
																	0.38444	1.4236	582.924	1.4355	0.15355	1.6251	0.15355	1.4378	0.15355	1.4254
																	0.385	1.4236	582.925	1.4354	0.15378	1.6252	0.15378	1.4379	0.15378	1.4254
																	0.38556	1.4235	582.926	1.4356	0.154	1.6255	0.154	1.438	0.154	1.4254
																	0.38611	1.4236	582.926	1.4355	0.15422	1.6254	0.15422	1.438	0.15422	1.4253
																	0.38667	1.4236	582.927	1.4356	0.15444	1.6253	0.15444	1.4381	0.15444	1.4254
																	0.38722	1.4236	582.927	1.4355	0.15467	1.6254	0.15467	1.4378	0.15467	1.4255
																	0.38778	1.4236	582.928	1.4356	0.15489	1.6256	0.15489	1.4379	0.15489	1.4255
																	0.38833	1.4236	582.928	1.4354	0.15511	1.6258	0.15511	1.4379	0.15511	1.4254
																	0.38889	1.4235	582.929	1.4356	0.15533	1.6259	0.15533	1.4379	0.15533	1.4254
																	0.38944	1.4236	582.929	1.4356	0.15555	1.6261	0.15555	1.4379	0.15555	1.4255
																	0.39	1.4236	582.93	1.4355	0.15578	1.6261	0.15578	1.438	0.15578	1.4254
																	0.39056	1.4236	582.931	1.4354	0.156	1.6263	0.156	1.4379	0.156	1.4255
																	0.39111	1.4236	582.931	1.4355	0.15622	1.6264	0.15622	1.438	0.15622	1.4255
																	0.39167	1.4234	582.932	1.4355	0.15644	1.6265	0.15644	1.4381	0.15644	1.4255
																	0.39222	1.4235	582.932	1.4355	0.15667	1.6267	0.15667	1.4381	0.15667	1.4256
																	0.39278	1.4235	582.933	1.4355	0.15689	1.6267	0.15689	1.4381	0.15689	1.4255
																	0.39333	1.4235	582.933	1.4355	0.15711	1.6268	0.15711	1.4381	0.15711	1.4256
																	0.39389	1.4236	582.934	1.4356	0.15733	1.6269	0.15733	1.4381	0.15733	1.4256
																	0.39444	1.4234	582.934	1.4355	0.15755	1.627	0.15755	1.4382	0.15755	1.4256
																	0.395	1.4235	582.935	1.4355	0.15778	1.6272	0.15778	1.4381	0.15778	1.4256
																	0.39556	1.4236	582.936	1.4356	0.158	1.6273	0.158	1.4382	0.158	1.4255
																	0.39611	1.4237	582.936	1.4355	0.15822	1.6275	0.15822	1.4382	0.15822	1.4255
																	0.39667	1.4234	582.937	1.4354	0.15844	1.6274	0.15844	1.4383	0.15844	1.4255
																	0.39722	1.4235	582.937	1.4355	0.15867	1.6277	0.15867	1.4381	0.15867	1.4254
																	0.39778	1.4236	582.938	1.4355	0.15889	1.6257	0.15889	1.4382	0.15889	1.4255
																	0.39833	1.4236	582.938	1.4356	0.15911	1.6258	0.15911	1.4383	0.15911	1.4254
																	0.39889	1.4234	582.939	1.4355	0.15933	1.626	0.15933	1.4382	0.15933	1.4255
																	0.39944	1.4236	582.939	1.4355	0.15955	1.626	0.15955	1.4384	0.15955	1.4255
																	0.4	1.4234	582.94	1.4356	0.15978	1.6258	0.15978	1.4384	0.15978	1.4255
																	0.40056	1.4235	582.941	1.4355	0.16	1.626	0.16	1.4384	0.16	1.4255
																	0.40111	1.4237	582.941	1.4355	0.16022	1.626	0.16022	1.4384	0.16022	1.4255
																	0.40167	1.4234	582.942	1.4356	0.16044	1.6261	0.16044	1.4385	0.16044	1.4256
																	0.40222	1.4235	582.942	1.4355	0.16067	1.6263	0.16067	1.4385	0.16067	1.4256
																	0.40278	1.4236	582.943	1.4356	0.16089	1.6263	0.16089	1.4386	0.16089	1.4256
																	0.40333	1.4235	582.943	1.4355	0.16111	1.6252	0.16111	1.4386	0.16111	1.4256
																	0.40389	1.4236	582.944	1.4355	0.16133	1.6252	0.16133	1.4386	0.16133	1.4256
																	0.40444	1.4237	582.944	1.4356	0.16155	1.6252	0.16155	1.4384	0.16155	1.4256
																	0.405	1.4238	582.945	1.4355	0.16178	1.6255	0.16178	1.4384	0.16178	1.4257
																	0.40556	1.4234	582.946	1.4354	0.162	1.6253	0.162	1.4385	0.162	1.4255
																	0.40611	1.4236	582.946	1.4356	0.16222	1.6254	0.16222	1.4385	0.16222	1.4255
																	0.40667	1.4234	582.947	1.4355	0.16244	1.6254	0.16244	1.4386	0.16244	1.4255
																	0.40722	1.4235	582.947	1.4355	0.16267	1.6253	0.16267	1.4387	0.16267	1.4255
																	0.40778	1.4234	582.948	1.4356	0.16289	1.6254	0.16289	1.4387	0.16289	1.4255
																	0.40833	1.4235	582.948	1.4355	0.16311	1.6256	0.16311	1.4387	0.16311	1.4255
																	0.40889	1.4236	582.949	1.4354	0.16333	1.6255	0.16333	1.4389	0.16333	1.4255
																	0.40944	1.4234	582.949	1.4355	0.16355	1.6254	0.16355	1.4389	0.16355	1.4255
																	0.41	1.4236	582.95	1.4354	0.16378	1.6254	0.16378	1.4388	0.16378	1.4256
																	0.41056	1.4236	582.951	1.4356	0.164	1.6254	0.164	1.4389	0.164	1.4255
																	0.41111	1.4235	582.951	1.4355	0.16422	1.6256	0.16422	1.4388	0.16422	1.4256
																	0.41167	1.4236	582.952	1.4354	0.16444	1.6255	0.16444	1.4388	0.16444	1.4256
																	0.41222	1.4237	582.952	1.4356	0.16467	1.626	0.16467	1.4388	0.16467	1.4257
																	0.41278	1.4238	582.953	1.4355	0.16489	1.6255	0.16489	1.439	0.16489	1.4257
																	0.41333	1.4235	582.953	1.4354	0.16511	1.6257	0.16511	1.439	0.16511	1.4257
																	0.41389	1.4236	582.954	1.4356	0.16533	1.6258	0.16533	1.4391	0.16533	1.4257
																	0.41444	1.4234	582.954	1.4355	0.16555	1.6259	0.16555	1.439	0.16555	1.4257
																	0.415	1.4235	582.955	1.4355	0.16578	1.6258	0.16578	1.4389	0.16578	1.4258
																	0.41556	1.4236	582.956	1.4356	0.166	1.6258	0.166	1.439	0.166	1.4258
																	0.41611	1.4236	582.956	1.4354	0.16622	1.6258	0.16622	1.4391	0.16622	1.4258
																	0.41667	1.4235	582.957	1.4356	0.16644	1.6259	0.16644	1.439	0.16644	1.4258
																	0.41722	1.4236	582.957	1.4355	0.16667	1.6259	0.16667	1.4391	0.16667	1.4259
																	0.41778	1.4236	582.958	1.4356	0.16689	1.626	0.16689	1.439	0.16689	1.4256
																	0.41833	1.4234	582.958	1.4355	0.16711	1.6261	0.16711	1.439	0.16711	1.4256
																	0.41889	1.4235	582.959	1.4354	0.16733	1.6261	0.16733	1.4391	0.16733	1.4256
																	0.41944	1.4236	582.959	1.4356	0.16755	1.6262	0.16755	1.4391	0.16755	1.4256
																	0.42	1.4237	582.96	1.4355	0.16778	1.6264	0.16778	1.4392	0.16778	1.4256
																	0.42056	1.4234	582.961	1.4356	0.168	1.6264	0.168	1.4392	0.168	1.4257
																	0.42111	1.4235	582.961	1.4355	0.16822	1.6266	0.16822	1.4391	0.16822	1.4256
																	0.42167	1.4236	582.962	1.4356	0.16844	1.6268	0.16844	1.4391	0.16844	1.4257
																	0.42222	1.4235	582.962	1.4355	0.16867	1.6269	0.16867	1.4392	0.16867	1.4257
																	0.42278	1.4236	582.963	1.4354	0.16889	1.627	0.16889	1.4393	0.16889	1.4257
																	0.42333	1.4235	582.963	1.4356	0.16911	1.6271	0.16911	1.4393	0.16911	1.4257
																	0.42389	1.4236	582.964	1.4356	0.16933	1.6273	0.16933	1.4392	0.16933	1.4257
																	0.42444	1.4234	582.964	1.4355	0.16955	1.6273	0.16955	1.4393	0.16955	1.4258
																	0.425	1.4236	582.965	1.4355	0.16978	1.6277	0.16978	1.4394	0.16978	1.4258
																	0.42556	1.4237	582.966	1.4355	0.17	1.6275	0.17	1.4394	0.17	1.4258
																	0.42611	1.4238	582.966	1.4356	0.17022	1.6277	0.17022	1.4394	0.17022	1.4258
																	0.42667	1.4234	582.967	1.4355	0.17044	1.628	0.17044	1.4393	0.17044	1.4258
																	0.42722	1.4236	582.967	1.4355	0.17067	1.628	0.17067	1.4394	0.17067	1.4258
																	0.42778	1.4234	582.968	1.4356	0.17089	1.6282	0.17089	1.4395	0.17089	1.4258
																	0.42833	1.4235	582.968	1.4356	0.17111	1.6286	0.17111	1.4395	0.17111	1.4256
																	0.42889	1.4236	582.969	1.4355	0.17133	1.6291	0.17133	1.4396	0.17133	1.4257
																	0.42944	1.4235	582.969	1.4355	0.17155	1.6294	0.17155	1.4397	0.17155	1.4256
																	0.43	1.4236	582.97	1.4356	0.17178	1.6295	0.17178	1.4397	0.17178	1.4257
																	0.43056	1.4235	582.971	1.4355	0.172	1.6292	0.172	1.4395	0.172	1.4257
																	0.43111	1.4236	582.971	1.4355	0.17222	1.6293	0.17222	1.4395	0.17222	1.4257
																	0.43167	1.4237	582.972	1.4356	0.17244	1.6295	0.17244	1.4396	0.17244	1.4257
																	0.43222	1.4238	582.972	1.4355	0.17267	1.6297	0.17267	1.4396	0.17267	1.4258
																	0.43278	1.4235	582.973	1.4356	0.17289	1.6298	0.17289	1.4396	0.17289	1.4258
																	0.43333	1.4235	582.973	1.4355	0.17311	1.6274	0.17311	1.4396	0.17311	1.4258
																	0.43389	1.4236	582.974	1.4355	0.17333	1.6267	0.17333	1.4397	0.17333	1.4259
																	0.43444	1.4234	582.974	1.4356	0.17355	1.6268	0.17355	1.4396	0.17355	1.4259
																	0.435	1.4236	582.975	1.4355	0.17378	1.6267	0.17378	1.4396	0.17378	1.4259
																	0.43556	1.4237	582.976	1.4355	0.174	1.6268	0.174	1.4397	0.174	1.4259
																	0.43611	1.4235	582.976	1.4356	0.17422	1.6268	0.17422	1.4398	0.17422	1.426
																	0.43667	1.4236	582.977	1.4355	0.17444	1.627	0.17444	1.4398	0.17444	1.426
																	0.43722	1.4235	582.977	1.4355	0.17467	1.627	0.17467	1.4398	0.17467	1.4259
																	0.43778	1.4236	582.978	1.4356	0.17489	1.6271	0.17489	1.4399	0.17489	1.4258
																	0.43833	1.4237	582.978	1.4355	0.17511	1.6275	0.17511	1.44	0.17511	1.4259
																	0.43889	1.4238	582.979	1.4355	0.17533	1.6272	0.17533	1.4398	0.17533	1.4258
																	0.43944	1.4234	582.979	1.4356	0.17555	1.6272	0.17555	1.4399	0.17555	1.4259
																	0.44	1.4235	582.98	1.4355	0.17578	1.6274	0.17578	1.44	0.17578	1.4259
																	0.44056	1.4234	582.981	1.4355	0.176	1.6279	0.176	1.4399	0.176	1.4259
																	0.44111	1.4235	582.981	1.4355	0.17622	1.6272	0.17622	1.44	0.17622	1.4259
																	0.44167	1.4236	582.982	1.4356	0.17644	1.6272	0.17644	1.4399	0.17644	1.4259
																	0.44222	1.4234	582.982	1.4355	0.17667	1.6272	0.17667	1.4399	0.17667	1.426
																	0.44278	1.4235	582.983	1.4355	0.17689	1.6272	0.17689	1.44	0.17689	1.426
																	0.44333	1.4234	582.983	1.4356	0.17711	1.6274	0.17711	1.4399	0.17711	1.4258
																	0.44389	1.4235	582.984	1.4355	0.17733	1.6274	0.17733	1.4401	0.17733	1.4258
																	0.44444	1.4236	582.984	1.4354	0.17755	1.6276	0.17755	1.4402	0.17755	1.4258
																	0.445	1.4237	582.985	1.4355	0.17778	1.6276	0.17778	1.4402	0.17778	1.4258
																	0.44556	1.4234	582.986	1.4355	0.178	1.6278	0.178	1.4399	0.178	1.4258
																	0.44611	1.4235	582.986	1.4356	0.17822	1.6279	0.17822	1.44	0.17822	1.4259
																	0.44667	1.4235	582.987	1.4355	0.17844	1.6281	0.17844	1.44	0.17844	1.4259
																	0.44722	1.4235	582.987	1.4355	0.17867	1.6281	0.17867	1.4401	0.17867	1.426
																	0.44778	1.4236	582.988	1.4356	0.17889	1.6283	0.17889	1.4402	0.17889	1.426
																	0.44833	1.4237	582.988	1.4355	0.17911	1.6283	0.17911	1.4402	0.17911	1.4261
																	0.44889	1.4234	582.989	1.4355	0.17933	1.6284	0.17933	1.4403	0.17933	1.4261
																	0.44944	1.4234	582.989	1.4356	0.17955	1.6284	0.17955	1.4401	0.17955	1.4261
																	0.45	1.4235	582.99	1.4355	0.17978	1.6286	0.17978	1.4401	0.17978	1.4261
																	0.45056	1.4236	582.991	1.4356	0.18	1.6287	0.18	1.4402	0.18	1.4262
																	0.45111	1.4235	582.991	1.4356	0.18022	1.6289	0.18022	1.4401	0.18022	1.4259
																	0.45167	1.4235	582.992	1.4355	0.18044	1.6288	0.18044	1.4403	0.18044	1.4259
																	0.45222	1.4236	582.992	1.4356	0.18067	1.6292	0.18067	1.4403	0.18067	1.426
																	0.45278	1.4234	582.993	1.4355	0.18089	1.6294	0.18089	1.4404	0.18089	1.426
																	0.45333	1.4235	582.993	1.4355	0.18111	1.6276	0.18111	1.4404	0.18111	1.426
																	0.45389	1.4234	582.994	1.4356	0.18133	1.6277	0.18133	1.4404	0.18133	1.426
																	0.45444	1.4235	582.994	1.4356	0.18155	1.6276	0.18155	1.4404	0.18155	1.4259
																	0.455	1.4236	582.995	1.4355	0.18178	1.6278	0.18178	1.4404	0.18178	1.4259
																	0.45556	1.4235	582.996	1.4355	0.182	1.6279	0.182	1.4404	0.182	1.426
																	0.45611	1.4237	582.996	1.4356	0.18222	1.6279	0.18222	1.4404	0.18222	1.4261
																	0.45667	1.4238	582.997	1.4355	0.18244	1.628	0.18244	1.4404	0.18244	1.4261
																	0.45722	1.4235	582.997	1.4357	0.18266	1.6278	0.18266	1.4404	0.18266	1.4261
																	0.45778	1.4236	582.998	1.4355	0.18289	1.6279	0.18289	1.4405	0.18289	1.4261
																	0.45833	1.4237	582.998	1.4357	0.18311	1.6279	0.18311	1.4406	0.18311	1.426
																	0.45889	1.4238	582.999	1.4355	0.18333	1.6281	0.18333	1.4405	0.18333	1.426
																	0.45944	1.4235	582.999	1.4356	0.18355	1.6284	0.18355	1.4405	0.18355	1.426
																	0.46	1.4236	583	1.4354	0.18378	1.6285	0.18378	1.4405	0.18378	1.426
																	0.46056	1.4236	583.001	1.4356	0.184	1.6286	0.184	1.4404	0.184	1.426
																	0.46111	1.4235	583.001	1.4355	0.18422	1.6288	0.18422	1.4405	0.18422	1.4261
																	0.46167	1.4236	583.002	1.4355	0.18444	1.629	0.18444	1.4405	0.18444	1.426
																	0.46222	1.4236	583.002	1.4355	0.18467	1.6293	0.18467	1.4406	0.18467	1.4261
																	0.46278	1.4236	583.003	1.4356	0.18489	1.6295	0.18489	1.4407	0.18489	1.426
																	0.46333	1.4236	583.003	1.4356	0.18511	1.6296	0.18511	1.4406	0.18511	1.4261
																	0.46389	1.4237	583.004	1.4355	0.18533	1.6297	0.18533	1.4407	0.18533	1.4261
																	0.46444	1.4235	583.004	1.4354	0.18555	1.6283	0.18555	1.4407	0.18555	1.4261
																	0.465	1.4237	583.005	1.4356	0.18578	1.6284	0.18578	1.4408	0.18578	1.4262
																	0.46556	1.4237	583.006	1.4355	0.186	1.6284	0.186	1.4408	0.186	1.4262
																	0.46611	1.4238	583.006	1.4354	0.18622	1.6285	0.18622	1.441	0.18622	1.4262
																	0.46667	1.4235	583.007	1.4356	0.18644	1.6287	0.18644	1.4405	0.18644	1.4262
																	0.46722	1.4237	583.007	1.4355	0.18667	1.6288	0.18667	1.4406	0.18667	1.4261
																	0.46778	1.4235	583.008	1.4355	0.18689	1.6289	0.18689	1.4407	0.18689	1.4261
																	0.46833	1.4237	583.008	1.4355	0.18711	1.6289	0.18711	1.4408	0.18711	1.4262
																	0.46889	1.4237	583.009	1.4355	0.18733	1.6291	0.18733	1.4408	0.18733	1.4262
																	0.46944	1.4238	583.009	1.4356	0.18755	1.6292	0.18755	1.4409	0.18755	1.4262
																	0.47	1.4235	583.01	1.4355	0.18778	1.6293	0.18778	1.44	0.18778	1.4263
																	0.47056	1.4236	583.011	1.4355	0.188	1.6293	0.188	1.4392	0.188	1.4263
																	0.47111	1.4235	583.011	1.4356	0.18822	1.6295	0.18822	1.4393	0.18822	1.4263
																	0.47167	1.4236	583.012	1.4355	0.18844	1.6296	0.18844	1.4394	0.18844	1.4262
																	0.47222	1.4237	583.012	1.4355	0.18867	1.6297	0.18867	1.4393	0.18867	1.4261
																	0.47278	1.4237	583.013	1.4356	0.18889	1.6295	0.18889	1.4393	0.18889	1.4261
																	0.47333	1.4236	583.013	1.4355	0.18911	1.6298	0.18911	1.4393	0.18911	1.4262
																	0.47389	1.4237	583.014	1.4355	0.18933	1.6299	0.18933	1.4394	0.18933	1.4262
																	0.47444	1.4235	583.014	1.4355	0.18955	1.6302	0.18955	1.4394	0.18955	1.4262
																	0.475	1.4237	583.015	1.4355	0.18978	1.6303	0.18978	1.4394	0.18978	1.4262
																	0.47556	1.4236	583.016	1.4356	0.19	1.6305	0.19	1.4395	0.19	1.4262
																	0.47611	1.4237	583.016	1.4355	0.19022	1.6305	0.19022	1.4395	0.19022	1.4263
																	0.47667	1.4234	583.017	1.4355	0.19044	1.6307	0.19044	1.4394	0.19044	1.4262
																	0.47722	1.4235	583.017	1.4356	0.19067	1.6309	0.19067	1.4395	0.19067	1.4261
																	0.47778	1.4237	583.018	1.4355	0.19089	1.6309	0.19089	1.4395	0.19089	1.4262
																	0.47833	1.4235	583.018	1.4354	0.19111	1.6311	0.19111	1.4395	0.19111	1.4262
																	0.47889	1.4236	583.019	1.4356	0.19133	1.631	0.19133	1.4396	0.19133	1.4262
																	0.47944	1.4236	583.019	1.4355	0.19155	1.6312	0.19155	1.4396	0.19155	1.4263
																	0.48	1.4234	583.02	1.4357	0.19178	1.6292	0.19178	1.4396	0.19178	1.4263
																	0.48056	1.4235	583.021	1.4356	0.192	1.6291	0.192	1.4396	0.192	1.4263
																	0.48111	1.4237	583.021	1.4355	0.19222	1.6291	0.19222	1.4397	0.19222	1.4263
																	0.48167	1.4235	583.022	1.4357	0.19244	1.6293	0.19244	1.4398	0.19244	1.4264
																	0.48222	1.4237	583.022	1.4356	0.19266	1.6294	0.19266	1.4397	0.19266	1.4263
																	0.48278	1.4238	583.023	1.4355	0.19289	1.6295	0.19289	1.4398	0.19289	1.4263
																	0.48333	1.4239	583.023	1.4356	0.19311	1.6295	0.19311	1.4398	0.19311	1.4263
																	0.48389	1.4236	583.024	1.4355	0.19333	1.6297	0.19333	1.4399	0.19333	1.4262
																	0.48444	1.4237	583.024	1.4357	0.19355	1.6298	0.19355	1.4398	0.19355	1.4262
																	0.485	1.4235	583.025	1.4355	0.19378	1.6299	0.19378	1.4399	0.19378	1.4262
																	0.48556	1.4237	583.026	1.4356	0.194	1.63	0.194	1.44	0.194	1.4263
																	0.48611	1.4235	583.026	1.4355	0.19422	1.6301	0.19422	1.4399	0.19422	1.4263
																	0.48667	1.4236	583.027	1.4355	0.19444	1.6304	0.19444	1.44	0.19444	1.4263
																	0.48722	1.4235	583.027	1.4355	0.19467	1.6305	0.19467	1.4398	0.19467	1.4263
																	0.48778	1.4236	583.028	1.4355	0.19489	1.6309	0.19489	1.4399	0.19489	1.4263
																	0.48833	1.4237	583.028	1.4356	0.19511	1.6308	0.19511	1.4399	0.19511	1.4263
																	0.48889	1.4236	583.029	1.4355	0.19533	1.6311	0.19533	1.4399	0.19533	1.4264
																	0.48944	1.4236	583.029	1.4356	0.19555	1.6316	0.19555	1.44	0.19555	1.4264
																	0.49	1.4238	583.03	1.4356	0.19578	1.6314	0.19578	1.44	0.19578	1.4263
																	0.49056	1.4239	583.031	1.4355	0.196	1.6298	0.196	1.4401	0.196	1.4262
																	0.49111	1.4236	583.031	1.4355	0.19622	1.6298	0.19622	1.4399	0.19622	1.4263
																	0.49167	1.4237	583.032	1.4356	0.19644	1.6299	0.19644	1.44	0.19644	1.4263
																	0.49222	1.4235	583.032	1.4356	0.19667	1.6299	0.19667	1.4401	0.19667	1.4263
																	0.49278	1.4236	583.033	1.4355	0.19689	1.63	0.19689	1.44	0.19689	1.4264
																	0.49333	1.4236	583.033	1.4356	0.19711	1.6301	0.19711	1.4401	0.19711	1.4264
																	0.49389	1.4235	583.034	1.4356	0.19733	1.6301	0.19733	1.4401	0.19733	1.4264
																	0.49444	1.4236	583.034	1.4355	0.19755	1.6302	0.19755	1.4401	0.19755	1.4262
																	0.495	1.4237	583.035	1.4356	0.19778	1.6303	0.19778	1.4401	0.19778	1.4263
																	0.49556	1.4236	583.036	1.4355	0.198	1.6305	0.198	1.4401	0.198	1.4263
																	0.49611	1.4237	583.036	1.4355	0.19822	1.6305	0.19822	1.4402	0.19822	1.4263
																	0.49667	1.4236	583.037	1.4355	0.19844	1.6304	0.19844	1.4403	0.19844	1.4263
																	0.49722	1.4235	583.037	1.4356	0.19866	1.6306	0.19866	1.4403	0.19866	1.4264
																	0.49778	1.4236	583.038	1.4355	0.19889	1.6306	0.19889	1.4404	0.19889	1.4264
																	0.49833	1.4236	583.038	1.4354	0.19911	1.6307	0.19911	1.4405	0.19911	1.4263
																	0.49889	1.4236	583.039	1.4356	0.19933	1.6307	0.19933	1.4404	0.19933	1.4263
																	0.49944	1.4235	583.039	1.4355	0.19955	1.6308	0.19955	1.4404	0.19955	1.4263
																	0.5	1.4237	583.04	1.4356	0.19978	1.6306	0.19978	1.4404	0.19978	1.4263
																	0.50056	1.4238	583.041	1.4356	0.2	1.6308	0.2	1.4405	0.2	1.4264
																	0.50111	1.4239	583.041	1.4355	0.20022	1.6308	0.20022	1.4405	0.20022	1.4264
																	0.50167	1.4235	583.042	1.4356	0.20044	1.6308	0.20044	1.4406	0.20044	1.4262
																	0.50222	1.4236	583.042	1.4356	0.20066	1.6311	0.20066	1.4406	0.20066	1.4262
																	0.50278	1.4235	583.043	1.4356	0.20089	1.6309	0.20089	1.4407	0.20089	1.4263
																	0.50333	1.4236	583.043	1.4355	0.20111	1.631	0.20111	1.4407	0.20111	1.4264
																	0.50389	1.4234	583.044	1.4355	0.20133	1.6311	0.20133	1.4407	0.20133	1.4261
																	0.50444	1.4236	583.044	1.4354	0.20155	1.6313	0.20155	1.4404	0.20155	1.4261
																	0.505	1.4234	583.045	1.4356	0.20178	1.6314	0.20178	1.4404	0.20178	1.4261
																	0.50556	1.4235	583.046	1.4355	0.202	1.6313	0.202	1.4403	0.202	1.4256
																	0.50611	1.4237	583.046	1.4356	0.20222	1.6312	0.20222	1.4403	0.20222	1.4254
																	0.50667	1.4235	583.047	1.4355	0.20244	1.6316	0.20244	1.4403	0.20244	1.4255
																	0.50722	1.4236	583.047	1.4356	0.20266	1.6316	0.20266	1.4404	0.20266	1.4255
																	0.50778	1.4235	583.048	1.4355	0.20289	1.6318	0.20289	1.4404	0.20289	1.4254
																	0.50833	1.4236	583.048	1.4355	0.20311	1.6318	0.20311	1.4404	0.20311	1.4254
																	0.50889	1.4234	583.049	1.4356	0.20333	1.6318	0.20333	1.4405	0.20333	1.4254
																	0.50944	1.4236	583.049	1.4355	0.20355	1.632	0.20355	1.4405	0.20355	1.4255
																	0.51	1.4235	583.05	1.4356	0.20378	1.632	0.20378	1.4404	0.20378	1.4255
																	0.51056	1.4236	583.051	1.4355	0.204	1.6316	0.204	1.4405	0.204	1.4255
																	0.51111	1.4237	583.051	1.4354	0.20422	1.6313	0.20422	1.4406	0.20422	1.4255
																	0.51167	1.4236	583.052	1.4355	0.20444	1.6313	0.20444	1.4405	0.20444	1.4255
																	0.51222	1.4237	583.052	1.4355	0.20466	1.6313	0.20466	1.4405	0.20466	1.4256
																	0.51278	1.4235	583.053	1.4355	0.20489	1.6313	0.20489	1.4406	0.20489	1.4256
																	0.51333	1.4237	583.053	1.4355	0.20511	1.6314	0.20511	1.4406	0.20511	1.4256
																	0.51389	1.4237	583.054	1.4356	0.20533	1.6315	0.20533	1.4407	0.20533	1.4256
																	0.51444	1.4238	583.054	1.4355	0.20555	1.6315	0.20555	1.4407	0.20555	1.4256
																	0.515	1.4234	583.055	1.4355	0.20578	1.6317	0.20578	1.4407	0.20578	1.4256
																	0.51556	1.4235	583.056	1.4356	0.206	1.6317	0.206	1.4407	0.206	1.4256
																	0.51611	1.4236	583.056	1.4355	0.20622	1.6318	0.20622	1.4406	0.20622	1.4256
																	0.51667	1.4238	583.057	1.4355	0.20644	1.6319	0.20644	1.4407	0.20644	1.4256
																	0.51722	1.4239	583.057	1.4356	0.20666	1.6321	0.20666	1.4407	0.20666	1.4257
																	0.51778	1.424	583.058	1.4355	0.20689	1.632	0.20689	1.4407	0.20689	1.4256
																	0.51833	1.4241	583.058	1.4356	0.20711	1.6322	0.20711	1.4407	0.20711	1.4257
																	0.51889	1.4242	583.059	1.4356	0.20733	1.6322	0.20733	1.4408	0.20733	1.4257
																	0.51944	1.4234	583.059	1.4355	0.20755	1.6323	0.20755	1.4405	0.20755	1.4258
																	0.52	1.4233	583.06	1.4356	0.20778	1.6325	0.20778	1.4406	0.20778	1.4258
																	0.52056	1.4234	583.061	1.4355	0.208	1.6327	0.208	1.4407	0.208	1.4257
																	0.52111	1.4235	583.061	1.4355	0.20822	1.6325	0.20822	1.4407	0.20822	1.4257
																	0.52167	1.4234	583.062	1.4356	0.20844	1.6325	0.20844	1.4407	0.20844	1.4257
																	0.52222	1.4236	583.062	1.4355	0.20866	1.6327	0.20866	1.4407	0.20866	1.4257
																	0.52278	1.4237	583.063	1.4355	0.20889	1.6324	0.20889	1.4408	0.20889	1.4257
																	0.52333	1.4238	583.063	1.4355	0.20911	1.6324	0.20911	1.4406	0.20911	1.4257
																	0.52389	1.4234	583.064	1.4355	0.20933	1.6324	0.20933	1.4406	0.20933	1.4257
																	0.52444	1.4236	583.064	1.4356	0.20955	1.6324	0.20955	1.4407	0.20955	1.4258
																	0.525	1.4237	583.065	1.4355	0.20978	1.6324	0.20978	1.4407	0.20978	1.4258
																	0.52556	1.4234	583.066	1.4356	0.21	1.6325	0.21	1.4407	0.21	1.4258
																	0.52611	1.4235	583.066	1.4355	0.21022	1.6328	0.21022	1.4408	0.21022	1.4258
																	0.52667	1.4234	583.067	1.4356	0.21044	1.6329	0.21044	1.4408	0.21044	1.4259
																	0.52722	1.4235	583.067	1.4356	0.21066	1.6329	0.21066	1.4409	0.21066	1.4258
																	0.52778	1.4233	583.068	1.4355	0.21089	1.6331	0.21089	1.4409	0.21089	1.4259
																	0.52833	1.4234	583.068	1.4355	0.21111	1.6332	0.21111	1.441	0.21111	1.4258
																	0.52889	1.4233	583.069	1.4356	0.21133	1.6333	0.21133	1.441	0.21133	1.4259
																	0.52944	1.4234	583.069	1.4355	0.21155	1.6335	0.21155	1.441	0.21155	1.4258
																	0.53	1.4233	583.07	1.4355	0.21178	1.6336	0.21178	1.4411	0.21178	1.4258
																	0.53056	1.4234	583.071	1.4356	0.212	1.6337	0.212	1.441	0.212	1.4259
																	0.53111	1.4235	583.071	1.4355	0.21222	1.6337	0.21222	1.4406	0.21222	1.4259
																	0.53167	1.4234	583.072	1.4355	0.21244	1.6335	0.21244	1.4407	0.21244	1.4259
																	0.53222	1.4236	583.072	1.4356	0.21266	1.6336	0.21266	1.4407	0.21266	1.4259
																	0.53278	1.4234	583.073	1.4355	0.21289	1.6335	0.21289	1.4407	0.21289	1.4259
																	0.53333	1.4235	583.073	1.4357	0.21311	1.6337	0.21311	1.4408	0.21311	1.4259
																	0.53389	1.4236	583.074	1.4355	0.21333	1.6336	0.21333	1.4408	0.21333	1.4259
																	0.53444	1.4236	583.074	1.4355	0.21355	1.6339	0.21355	1.4408	0.21355	1.426
																	0.535	1.4234	583.075	1.4356	0.21378	1.6339	0.21378	1.4406	0.21378	1.4259
																	0.53556	1.4235	583.076	1.4355	0.214	1.634	0.214	1.4406	0.214	1.426
																	0.53611	1.4234	583.076	1.4356	0.21422	1.6338	0.21422	1.4406	0.21422	1.426
																	0.53667	1.4235	583.077	1.4355	0.21444	1.6338	0.21444	1.4407	0.21444	1.426
																	0.53722	1.4234	583.077	1.4356	0.21466	1.6338	0.21466	1.4406	0.21466	1.426
																	0.53778	1.4235	583.078	1.4357	0.21489	1.6338	0.21489	1.4407	0.21489	1.426
																	0.53833	1.4233	583.078	1.4355	0.21511	1.6339	0.21511	1.4405	0.21511	1.426
																	0.53889	1.4233	583.079	1.4355	0.21533	1.6341	0.21533	1.4405	0.21533	1.426
																	0.53944	1.4234	583.079	1.4356	0.21555	1.6342	0.21555	1.4406	0.21555	1.4261
																	0.54	1.4234	583.08	1.4355	0.21578	1.6342	0.21578	1.4406	0.21578	1.4261
																	0.54056	1.4234	583.081	1.4357	0.216	1.6343	0.216	1.4406	0.216	1.426
																	0.54111	1.4235	583.081	1.4356	0.21622	1.6344	0.21622	1.4408	0.21622	1.4261
																	0.54167	1.4236	583.082	1.4355	0.21644	1.6344	0.21644	1.4408	0.21644	1.4261
																	0.54222	1.4237	583.082	1.4356	0.21666	1.6346	0.21666	1.4406	0.21666	1.4261
																	0.54278	1.4234	583.083	1.4356	0.21689	1.6341	0.21689	1.4406	0.21689	1.4261
																	0.54333	1.4236	583.083	1.4357	0.21711	1.6344	0.21711	1.4407	0.21711	1.4261
																	0.54389	1.4234	583.084	1.4355	0.21733	1.6346	0.21733	1.4406	0.21733	1.426
																	0.54444	1.4235	583.084	1.4355	0.21755	1.6347	0.21755	1.4407	0.21755	1.4261
																	0.545	1.4234	583.085	1.4355	0.21778	1.6342	0.21778	1.4408	0.21778	1.426
																	0.54556	1.4234	583.086	1.4354	0.218	1.6342	0.218	1.4406	0.218	1.426
																	0.54611	1.4236	583.086	1.4356	0.21822	1.6343	0.21822	1.4407	0.21822	1.426
																	0.54667	1.4237	583.087	1.4355	0.21844	1.6343	0.21844	1.4407	0.21844	1.426
																	0.54722	1.4234	583.087	1.4357	0.21866	1.6343	0.21866	1.4406	0.21866	1.4261
																	0.54778	1.4235	583.088	1.4356	0.21889	1.6344	0.21889	1.4406	0.21889	1.4256
																	0.54833	1.4234	583.088	1.4355	0.21911	1.6344	0.21911	1.4407	0.21911	1.4255
																	0.54889	1.4235	583.089	1.4356	0.21933	1.6346	0.21933	1.4406	0.21933	1.4255
																	0.54944	1.4235	583.089	1.4355	0.21955	1.6348	0.21955	1.4406	0.21955	1.4256
																	0.55	1.4236	583.09	1.4356	0.21978	1.6348	0.21978	1.4407	0.21978	1.4256
																	0.55056	1.4235	583.091	1.4357	0.22	1.6347	0.22	1.4407	0.22	1.4256
																	0.55111	1.4235	583.091	1.4355	0.22022	1.635	0.22022	1.4406	0.22022	1.4256
																	0.55167	1.4235	583.092	1.4356	0.22044	1.6349	0.22044	1.4406	0.22044	1.4256
																	0.55222	1.4236	583.092	1.4356	0.22066	1.6349	0.22066	1.4407	0.22066	1.4256
																	0.55278	1.4237	583.093	1.4355	0.22089	1.6351	0.22089	1.4406	0.22089	1.4257
																	0.55333	1.4237	583.093	1.4357	0.22111	1.6349	0.22111	1.4407	0.22111	1.4257
																	0.55389	1.4234	583.094	1.4356	0.22133	1.6348	0.22133	1.4407	0.22133	1.4256
																	0.55444	1.4236	583.094	1.4355	0.22155	1.6349	0.22155	1.4408	0.22155	1.4257
																	0.555	1.4234	583.095	1.4357	0.22178	1.6349	0.22178	1.4408	0.22178	1.4257
																	0.55556	1.4235	583.096	1.4356	0.222	1.6352	0.222	1.4409	0.222	1.4257
																	0.55611	1.4236	583.096	1.4355	0.22222	1.6353	0.22222	1.4407	0.22222	1.4257
																	0.55667	1.4234	583.097	1.4356	0.22244	1.6349	0.22244	1.4408	0.22244	1.4258
																	0.55722	1.4235	583.097	1.4355	0.22266	1.6347	0.22266	1.4408	0.22266	1.4258
																	0.55778	1.4235	583.098	1.4356	0.22289	1.6352	0.22289	1.4408	0.22289	1.4257
																	0.55833	1.4236	583.098	1.4357	0.22311	1.635	0.22311	1.4409	0.22311	1.4257
																	0.55889	1.4234	583.099	1.4356	0.22333	1.6351	0.22333	1.4408	0.22333	1.4258
																	0.55944	1.4235	583.099	1.4355	0.22355	1.6353	0.22355	1.4409	0.22355	1.4258
																	0.56	1.4236	583.1	1.4356	0.22378	1.6353	0.22378	1.4409	0.22378	1.4258
																	0.56056	1.4237	583.101	1.4356	0.224	1.6348	0.224	1.441	0.224	1.4258
																	0.56111	1.4235	583.101	1.4355	0.22422	1.6352	0.22422	1.441	0.22422	1.4258
																	0.56167	1.4236	583.102	1.4356	0.22444	1.6354	0.22444	1.4411	0.22444	1.4258
																	0.56222	1.4234	583.102	1.4356	0.22466	1.6352	0.22466	1.4408	0.22466	1.4259
																	0.56278	1.4234	583.103	1.4357	0.22489	1.6353	0.22489	1.4409	0.22489	1.4258
																	0.56333	1.4235	583.103	1.4356	0.22511	1.6354	0.22511	1.441	0.22511	1.4258
																	0.56389	1.4237	583.104	1.4355	0.22533	1.6355	0.22533	1.441	0.22533	1.4258
																	0.56444	1.4234	583.104	1.4357	0.22555	1.6353	0.22555	1.4409	0.22555	1.4258
																	0.565	1.4235	583.105	1.4356	0.22578	1.6354	0.22578	1.4409	0.22578	1.4259
																	0.56556	1.4234	583.106	1.4355	0.226	1.636	0.226	1.441	0.226	1.4259
																	0.56611	1.4235	583.106	1.4356	0.22622	1.6351	0.22622	1.441	0.22622	1.4259
																	0.56667	1.4233	583.107	1.4356	0.22644	1.6355	0.22644	1.4413	0.22644	1.4259
																	0.56722	1.4235	583.107	1.4357	0.22666	1.6353	0.22666	1.4413	0.22666	1.4259
																	0.56778	1.4236	583.108	1.4355	0.22689	1.6357	0.22689	1.4414	0.22689	1.426
																	0.56833	1.4237	583.108	1.4356	0.22711	1.6355	0.22711	1.4414	0.22711	1.426
																	0.56889	1.4233	583.109	1.4356	0.22733	1.6356	0.22733	1.4415	0.22733	1.426
																	0.56944	1.4235	583.109	1.4357	0.22755	1.6359	0.22755	1.4417	0.22755	1.4259
																	0.57	1.4236	583.11	1.4356	0.22778	1.6355	0.22778	1.4416	0.22778	1.426
																	0.57056	1.4235	583.111	1.4356	0.228	1.636	0.228	1.4416	0.228	1.426
																	0.57111	1.4236	583.111	1.4357	0.22822	1.6364	0.22822	1.4416	0.22822	1.426
																	0.57167	1.4234	583.112	1.4356	0.22844	1.6357	0.22844	1.4416	0.22844	1.426
																	0.57222	1.4236	583.112	1.4355	0.22866	1.6358	0.22866	1.4415	0.22866	1.426
																	0.57278	1.4234	583.113	1.4357	0.22889	1.6365	0.22889	1.4416	0.22889	1.4261
																	0.57333	1.4235	583.113	1.4356	0.22911	1.6362	0.22911	1.4416	0.22911	1.4261
																	0.57389	1.4236	583.114	1.4356	0.22933	1.6363	0.22933	1.4418	0.22933	1.426
																	0.57444	1.4236	583.114	1.4356	0.22955	1.6363	0.22955	1.4417	0.22955	1.4259
																	0.575	1.4235	583.115	1.4356	0.22978	1.6363	0.22978	1.4416	0.22978	1.426
																	0.57556	1.4236	583.116	1.4357	0.23	1.6364	0.23	1.4416	0.23	1.4259
																	0.57611	1.4234	583.116	1.4356	0.23022	1.6366	0.23022	1.4418	0.23022	1.4259
																	0.57667	1.4235	583.117	1.4356	0.23044	1.6366	0.23044	1.4418	0.23044	1.4259
																	0.57722	1.4234	583.117	1.4357	0.23066	1.6364	0.23066	1.4417	0.23066	1.4259
																	0.57778	1.4235	583.118	1.4356	0.23089	1.6367	0.23089	1.4417	0.23089	1.4254
																	0.57833	1.4236	583.118	1.4355	0.23111	1.6366	0.23111	1.442	0.23111	1.4254
																	0.57889	1.4233	583.119	1.4357	0.23133	1.637	0.23133	1.4418	0.23133	1.4254
																	0.57944	1.4235	583.119	1.4356	0.23155	1.6366	0.23155	1.442	0.23155	1.4255
																	0.58	1.4236	583.12	1.4358	0.23178	1.6363	0.23178	1.442	0.23178	1.4255
																	0.58056	1.4237	583.121	1.4356	0.232	1.6367	0.232	1.4419	0.232	1.4255
																	0.58111	1.4234	583.121	1.4356	0.23222	1.6364	0.23222	1.4418	0.23222	1.4255
																	0.58167	1.4235	583.122	1.4356	0.23244	1.6364	0.23244	1.4417	0.23244	1.4255
																	0.58222	1.4236	583.122	1.4357	0.23266	1.6368	0.23266	1.4419	0.23266	1.4255
																	0.58278	1.4235	583.123	1.4356	0.23289	1.637	0.23289	1.4418	0.23289	1.4255
																	0.58333	1.4236	583.123	1.4355	0.23311	1.6373	0.23311	1.4419	0.23311	1.4255
																	0.58389	1.4234	583.124	1.4357	0.23333	1.6372	0.23333	1.442	0.23333	1.4255
																	0.58444	1.4236	583.124	1.4356	0.23355	1.6374	0.23355	1.442	0.23355	1.4255
																	0.585	1.4234	583.125	1.4355	0.23378	1.6373	0.23378	1.442	0.23378	1.4256
																	0.58556	1.4236	583.126	1.4356	0.234	1.6373	0.234	1.4422	0.234	1.4256
																	0.58611	1.4237	583.126	1.4355	0.23422	1.6371	0.23422	1.4421	0.23422	1.4256
																	0.58667	1.4234	583.127	1.4356	0.23444	1.6372	0.23444	1.4421	0.23444	1.4256
																	0.58722	1.4235	583.127	1.4356	0.23466	1.6374	0.23466	1.4423	0.23466	1.4256
																	0.58778	1.4234	583.128	1.4355	0.23489	1.6373	0.23489	1.4424	0.23489	1.4256
																	0.58833	1.4234	583.128	1.4357	0.23511	1.6375	0.23511	1.4423	0.23511	1.4256
																	0.58889	1.4235	583.129	1.4356	0.23533	1.6382	0.23533	1.4424	0.23533	1.4257
																	0.58944	1.4236	583.129	1.4356	0.23555	1.638	0.23555	1.4422	0.23555	1.4257
																	0.59	1.4235	583.13	1.4356	0.23578	1.638	0.23578	1.4423	0.23578	1.4257
																	0.59056	1.4235	583.131	1.4357	0.236	1.6378	0.236	1.4424	0.236	1.4257
																	0.59111	1.4236	583.131	1.4356	0.23622	1.6384	0.23622	1.4421	0.23622	1.4257
																	0.59167	1.4234	583.132	1.4355	0.23644	1.6378	0.23644	1.442	0.23644	1.4256
																	0.59222	1.4236	583.132	1.4357	0.23666	1.6381	0.23666	1.442	0.23666	1.4256
																	0.59278	1.4234	583.133	1.4356	0.23689	1.6381	0.23689	1.4421	0.23689	1.4257
																	0.59333	1.4236	583.133	1.4355	0.23711	1.6383	0.23711	1.4423	0.23711	1.4257
																	0.59389	1.4237	583.134	1.4357	0.23733	1.6384	0.23733	1.4421	0.23733	1.4257
																	0.59444	1.4238	583.134	1.4356	0.23755	1.6382	0.23755	1.4421	0.23755	1.4258
																	0.595	1.4235	583.135	1.4357	0.23778	1.6381	0.23778	1.4422	0.23778	1.4258
																	0.59556	1.4237	583.136	1.4357	0.238	1.6382	0.238	1.4421	0.238	1.4258
																	0.59611	1.4235	583.136	1.4356	0.23822	1.6383	0.23822	1.442	0.23822	1.4258
																	0.59667	1.4235	583.137	1.4357	0.23844	1.6386	0.23844	1.4421	0.23844	1.4258
																	0.59722	1.4236	583.137	1.4356	0.23866	1.6384	0.23866	1.4419	0.23866	1.4258
																	0.59778	1.4238	583.138	1.4355	0.23889	1.6389	0.23889	1.442	0.23889	1.4258
																	0.59833	1.4235	583.138	1.4357	0.23911	1.639	0.23911	1.4421	0.23911	1.4258
																	0.59889	1.4236	583.139	1.4356	0.23933	1.6388	0.23933	1.4421	0.23933	1.4258
																	0.59944	1.4234	583.139	1.4356	0.23955	1.6392	0.23955	1.442	0.23955	1.4259
																	0.6	1.4236	583.14	1.4356	0.23978	1.6385	0.23978	1.4419	0.23978	1.4259
																	0.60056	1.4237	583.141	1.4356	0.24	1.6387	0.24	1.4421	0.24	1.4258
																	0.60111	1.4236	583.141	1.4357	0.24022	1.6389	0.24022	1.4421	0.24022	1.4259
																	0.60167	1.4237	583.142	1.4356	0.24044	1.6386	0.24044	1.4421	0.24044	1.4259
																	0.60222	1.4235	583.142	1.4356	0.24066	1.6386	0.24066	1.4422	0.24066	1.4259
																	0.60278	1.4236	583.143	1.4357	0.24089	1.639	0.24089	1.442	0.24089	1.4258
																	0.60333	1.4237	583.143	1.4357	0.24111	1.6393	0.24111	1.4422	0.24111	1.4258
																	0.60389	1.4235	583.144	1.4356	0.24133	1.6395	0.24133	1.4421	0.24133	1.4258
																	0.60444	1.4236	583.144	1.4357	0.24155	1.6396	0.24155	1.4422	0.24155	1.4259
																	0.605	1.4235	583.145	1.4356	0.24178	1.6393	0.24178	1.4423	0.24178	1.4259
																	0.60556	1.4236	583.146	1.4355	0.242	1.639	0.242	1.4423	0.242	1.4259
																	0.60611	1.4237	583.146	1.4355	0.24222	1.6399	0.24222	1.4424	0.24222	1.4259
																	0.60667	1.4234	583.147	1.4357	0.24244	1.6397	0.24244	1.4425	0.24244	1.4259
																	0.60722	1.4236	583.147	1.4356	0.24266	1.6351	0.24266	1.4422	0.24266	1.426
																	0.60778	1.4237	583.148	1.4355	0.24289	1.635	0.24289	1.4423	0.24289	1.426
																	0.60833	1.4236	583.148	1.4357	0.24311	1.6352	0.24311	1.4424	0.24311	1.426
																	0.60889	1.4237	583.149	1.4356	0.24333	1.6352	0.24333	1.4421	0.24333	1.426
																	0.60944	1.4235	583.149	1.4355	0.24355	1.6352	0.24355	1.4423	0.24355	1.426
																	0.61	1.4236	583.15	1.4357	0.24378	1.6352	0.24378	1.4424	0.24378	1.4261
																	0.61056	1.4235	583.151	1.4356	0.244	1.6354	0.244	1.4424	0.244	1.4261
																	0.61111	1.4236	583.151	1.4357	0.24422	1.6354	0.24422	1.4425	0.24422	1.4259
																	0.61167	1.4235	583.152	1.4356	0.24444	1.6356	0.24444	1.4424	0.24444	1.426
																	0.61222	1.4236	583.152	1.4356	0.24466	1.6356	0.24466	1.4425	0.24466	1.426
																	0.61278	1.4237	583.153	1.4357	0.24489	1.6358	0.24489	1.4423	0.24489	1.426
																	0.61333	1.4236	583.153	1.4356	0.24511	1.6357	0.24511	1.4424	0.24511	1.426
																	0.61389	1.4237	583.154	1.4355	0.24533	1.6358	0.24533	1.4426	0.24533	1.426
																	0.61444	1.4236	583.154	1.4357	0.24555	1.636	0.24555	1.4425	0.24555	1.426
																	0.615	1.4235	583.155	1.4356	0.24578	1.6361	0.24578	1.4425	0.24578	1.426
																	0.61556	1.4237	583.156	1.4357	0.246	1.636	0.246	1.4425	0.246	1.426
																	0.61611	1.4238	583.156	1.4355	0.24622	1.6357	0.24622	1.4426	0.24622	1.4261
																	0.61667	1.4236	583.157	1.4357	0.24644	1.6359	0.24644	1.4426	0.24644	1.4261
																	0.61722	1.4237	583.157	1.4355	0.24666	1.6359	0.24666	1.4424	0.24666	1.4261
																	0.61778	1.4236	583.158	1.4357	0.24689	1.636	0.24689	1.4426	0.24689	1.4261
																	0.61833	1.4238	583.158	1.4356	0.24711	1.636	0.24711	1.4426	0.24711	1.4261
																	0.61889	1.4239	583.159	1.4357	0.24733	1.6361	0.24733	1.4427	0.24733	1.4261
																	0.61944	1.4236	583.159	1.4356	0.24755	1.636	0.24755	1.4426	0.24755	1.4261
																	0.62	1.4237	583.16	1.4355	0.24778	1.6361	0.24778	1.4427	0.24778	1.4262
																	0.62056	1.4236	583.161	1.4357	0.248	1.6345	0.248	1.4428	0.248	1.4262
																	0.62111	1.4237	583.161	1.4356	0.24822	1.6349	0.24822	1.4428	0.24822	1.4262
																	0.62167	1.4238	583.162	1.4357	0.24844	1.635	0.24844	1.4429	0.24844	1.4262
																	0.62222	1.4238	583.162	1.4356	0.24866	1.6353	0.24866	1.443	0.24866	1.4262
																	0.62278	1.4235	583.163	1.4355	0.24889	1.6349	0.24889	1.4429	0.24889	1.4262
																	0.62333	1.4237	583.163	1.4356	0.24911	1.635	0.24911	1.443	0.24911	1.4263
																	0.62389	1.4235	583.164	1.4355	0.24933	1.6352	0.24933	1.4431	0.24933	1.4263
																	0.62444	1.4236	583.164	1.4357	0.24955	1.6353	0.24955	1.4433	0.24955	1.4263
																	0.625	1.4235	583.165	1.4356	0.24978	1.6353	0.24978	1.4432	0.24978	1.4263
																	0.62556	1.4236	583.166	1.4355	0.25	1.6355	0.25	1.4433	0.25	1.4264
																	0.62611	1.4237	583.166	1.4357	0.25022	1.6356	0.25022	1.4434	0.25022	1.426
																	0.62667	1.4237	583.167	1.4356	0.25044	1.6356	0.25044	1.4434	0.25044	1.426
																	0.62722	1.4235	583.167	1.4356	0.25066	1.6357	0.25066	1.4435	0.25066	1.426
																	0.62778	1.4237	583.168	1.4357	0.25089	1.6358	0.25089	1.4435	0.25089	1.4261
																	0.62833	1.4235	583.168	1.4356	0.25111	1.6359	0.25111	1.4437	0.25111	1.4261
																	0.62889	1.4236	583.169	1.4357	0.25133	1.6361	0.25133	1.4437	0.25133	1.4261
																	0.62944	1.4235	583.169	1.4356	0.25155	1.636	0.25155	1.4436	0.25155	1.4261
																	0.63	1.4236	583.17	1.4356	0.25178	1.6355	0.25178	1.4438	0.25178	1.4261
																	0.63056	1.4237	583.171	1.4356	0.252	1.6356	0.252	1.4438	0.252	1.4261
																	0.63111	1.4236	583.171	1.4355	0.25222	1.6359	0.25222	1.4438	0.25222	1.4261
																	0.63167	1.4237	583.172	1.4356	0.25244	1.6358	0.25244	1.4426	0.25244	1.4261
																	0.63222	1.4236	583.172	1.4356	0.25266	1.6359	0.25266	1.4427	0.25266	1.4261
																	0.63278	1.4238	583.173	1.4357	0.25289	1.636	0.25289	1.4429	0.25289	1.4261
																	0.63333	1.4239	583.173	1.4356	0.25311	1.6361	0.25311	1.4429	0.25311	1.4261
																	0.63389	1.4236	583.174	1.4356	0.25333	1.6368	0.25333	1.4427	0.25333	1.4261
																	0.63444	1.4237	583.174	1.4357	0.25355	1.6358	0.25355	1.4427	0.25355	1.4261
																	0.635	1.4238	583.175	1.4356	0.25378	1.6359	0.25378	1.4429	0.25378	1.4262
																	0.63556	1.4239	583.176	1.4357	0.254	1.6364	0.254	1.4429	0.254	1.4262
																	0.63611	1.4236	583.176	1.4356	0.25422	1.6365	0.25422	1.4431	0.25422	1.4262
																	0.63667	1.4236	583.177	1.4357	0.25444	1.636	0.25444	1.4431	0.25444	1.4262
																	0.63722	1.4237	583.177	1.4356	0.25466	1.6361	0.25466	1.4432	0.25466	1.4262
																	0.63778	1.4237	583.178	1.4355	0.25489	1.6362	0.25489	1.4431	0.25489	1.4262
																	0.63833	1.4236	583.178	1.4357	0.25511	1.6362	0.25511	1.4432	0.25511	1.4263
																	0.63889	1.4237	583.179	1.4356	0.25533	1.6364	0.25533	1.4434	0.25533	1.4263
																	0.63944	1.4238	583.179	1.4355	0.25555	1.6364	0.25555	1.4434	0.25555	1.4263
																	0.64	1.4239	583.18	1.4356	0.25577	1.6363	0.25577	1.4434	0.25577	1.4263
																	0.64056	1.4236	583.181	1.4356	0.256	1.6363	0.256	1.4435	0.256	1.4263
																	0.64111	1.4237	583.181	1.4357	0.25622	1.6364	0.25622	1.4437	0.25622	1.4263
																	0.64167	1.4236	583.182	1.4356	0.25644	1.6365	0.25644	1.4435	0.25644	1.4263
																	0.64222	1.4237	583.182	1.4357	0.25666	1.6365	0.25666	1.4437	0.25666	1.426
																	0.64278	1.4236	583.183	1.4355	0.25689	1.6364	0.25689	1.4437	0.25689	1.4261
																	0.64333	1.4237	583.183	1.4356	0.25711	1.6365	0.25711	1.4437	0.25711	1.4262
																	0.64389	1.4238	583.184	1.4357	0.25733	1.6366	0.25733	1.4439	0.25733	1.4261
																	0.64444	1.4238	583.184	1.4356	0.25755	1.6366	0.25755	1.4439	0.25755	1.4261
																	0.645	1.4237	583.185	1.4355	0.25777	1.6367	0.25777	1.444	0.25777	1.4261
																	0.64556	1.4239	583.186	1.4357	0.258	1.6367	0.258	1.4439	0.258	1.4261
																	0.64611	1.424	583.186	1.4356	0.25822	1.6369	0.25822	1.444	0.25822	1.4261
																	0.64667	1.4236	583.187	1.4355	0.25844	1.637	0.25844	1.4442	0.25844	1.4262
																	0.64722	1.4238	583.187	1.4356	0.25866	1.6371	0.25866	1.4441	0.25866	1.4262
																	0.64778	1.4235	583.188	1.4356	0.25889	1.637	0.25889	1.4444	0.25889	1.4262
																	0.64833	1.4237	583.188	1.4357	0.25911	1.6369	0.25911	1.4441	0.25911	1.4262
																	0.64889	1.4235	583.189	1.4355	0.25933	1.637	0.25933	1.4442	0.25933	1.4262
																	0.64944	1.4237	583.189	1.4357	0.25955	1.6372	0.25955	1.4444	0.25955	1.4263
																	0.65	1.4238	583.19	1.4355	0.25977	1.6372	0.25977	1.4443	0.25977	1.4263
																	0.65056	1.4236	583.191	1.4357	0.26	1.6372	0.26	1.4444	0.26	1.4263
																	0.65111	1.4237	583.191	1.4356	0.26022	1.6374	0.26022	1.4431	0.26022	1.4263
																	0.65167	1.4236	583.192	1.4355	0.26044	1.6373	0.26044	1.4432	0.26044	1.4263
																	0.65222	1.4237	583.192	1.4357	0.26066	1.6374	0.26066	1.4433	0.26066	1.4264
																	0.65278	1.4238	583.193	1.4356	0.26089	1.6374	0.26089	1.4432	0.26089	1.4264
																	0.65333	1.4236	583.193	1.4355	0.26111	1.6374	0.26111	1.4433	0.26111	1.4264
																	0.65389	1.4237	583.194	1.4357	0.26133	1.6375	0.26133	1.4435	0.26133	1.4263
																	0.65444	1.4236	583.194	1.4356	0.26155	1.6376	0.26155	1.4435	0.26155	1.4263
																	0.655	1.4237	583.195	1.4355	0.26177	1.6377	0.26177	1.4436	0.26177	1.4263
																	0.65556	1.4236	583.196	1.4357	0.262	1.6378	0.262	1.4437	0.262	1.4263
																	0.65611	1.4237	583.196	1.4356	0.26222	1.6379	0.26222	1.4439	0.26222	1.4264
																	0.65667	1.4238	583.197	1.4357	0.26244	1.638	0.26244	1.4439	0.26244	1.4264
																	0.65722	1.4239	583.197	1.4356	0.26266	1.6383	0.26266	1.444	0.26266	1.4264
																	0.65778	1.4236	583.198	1.4355	0.26289	1.6384	0.26289	1.4439	0.26289	1.4264
																	0.65833	1.4237	583.198	1.4357	0.26311	1.6381	0.26311	1.4441	0.26311	1.4264
																	0.65889	1.4238	583.199	1.4356	0.26333	1.6382	0.26333	1.4441	0.26333	1.4265
																	0.65944	1.4237	583.199	1.4355	0.26355	1.6384	0.26355	1.444	0.26355	1.4265
																	0.66	1.4238	583.2	1.4356	0.26377	1.6385	0.26377	1.4442	0.26377	1.4265
																	0.66056	1.4236	583.201	1.4357	0.264	1.6387	0.264	1.4441	0.264	1.4265
																	0.66111	1.4237	583.201	1.4356	0.26422	1.6386	0.26422	1.4443	0.26422	1.4264
																	0.66167	1.4238	583.202	1.4357	0.26444	1.6388	0.26444	1.4436	0.26444	1.4264
																	0.66222	1.4237	583.202	1.4356	0.26466	1.6389	0.26466	1.4434	0.26466	1.4265
																	0.66278	1.4238	583.203	1.4356	0.26489	1.6394	0.26489	1.4436	0.26489	1.4265
																	0.66333	1.4237	583.203	1.4358	0.26511	1.6395	0.26511	1.4436	0.26511	1.4265
																	0.66389	1.4238	583.204	1.4357	0.26533	1.6396	0.26533	1.4437	0.26533	1.4264
																	0.66444	1.4239	583.204	1.4355	0.26555	1.64	0.26555	1.4439	0.26555	1.4265
																	0.665	1.424	583.205	1.4357	0.26577	1.6402	0.26577	1.4437	0.26577	1.4266
																	0.66556	1.4236	583.206	1.4356	0.266	1.6403	0.266	1.4434	0.266	1.4265
																	0.66611	1.4237	583.206	1.4355	0.26622	1.6405	0.26622	1.4435	0.26622	1.4264
																	0.66667	1.4236	583.207	1.4356	0.26644	1.641	0.26644	1.4437	0.26644	1.4265
																	0.66722	1.4237	583.207	1.4356	0.26666	1.6407	0.26666	1.4437	0.26666	1.4264
																	0.66778	1.4236	583.208	1.4356	0.26689	1.6407	0.26689	1.4437	0.26689	1.4264
																	0.66833	1.4237	583.208	1.4355	0.26711	1.6385	0.26711	1.4438	0.26711	1.4264
																	0.66889	1.4238	583.209	1.4356	0.26733	1.6385	0.26733	1.4441	0.26733	1.4265
																	0.66944	1.4237	583.209	1.4357	0.26755	1.6387	0.26755	1.4439	0.26755	1.4264
																	0.67	1.4239	583.21	1.4356	0.26777	1.6388	0.26777	1.4439	0.26777	1.4264
																	0.67056	1.424	583.211	1.4355	0.268	1.639	0.268	1.4438	0.268	1.4265
																	0.67111	1.4237	583.211	1.4356	0.26822	1.6389	0.26822	1.444	0.26822	1.4265
																	0.67167	1.4238	583.212	1.4355	0.26844	1.6389	0.26844	1.444	0.26844	1.4266
																	0.67222	1.4237	583.212	1.4357	0.26866	1.6383	0.26866	1.4439	0.26866	1.4261
																	0.67278	1.4239	583.213	1.4356	0.26889	1.6381	0.26889	1.444	0.26889	1.4259
																	0.67333	1.424	583.213	1.4357	0.26911	1.6382	0.26911	1.4442	0.26911	1.4259
																	0.67389	1.4236	583.214	1.4356	0.26933	1.6382	0.26933	1.444	0.26933	1.4259
																	0.67444	1.4237	583.214	1.4358	0.26955	1.6383	0.26955	1.4442	0.26955	1.4259
																	0.675	1.4236	583.215	1.4356	0.26977	1.6383	0.26977	1.4442	0.26977	1.4259
																	0.67556	1.4237	583.216	1.4357	0.27	1.6383	0.27	1.4442	0.27	1.426
																	0.67611	1.4236	583.216	1.4356	0.27022	1.6384	0.27022	1.4445	0.27022	1.426
																	0.67667	1.4237	583.217	1.4356	0.27044	1.6384	0.27044	1.4444	0.27044	1.426
																	0.67722	1.4237	583.217	1.4357	0.27066	1.6383	0.27066	1.4445	0.27066	1.426
																	0.67778	1.4237	583.218	1.4356	0.27089	1.6387	0.27089	1.4445	0.27089	1.426
																	0.67833	1.4238	583.218	1.4355	0.27111	1.6385	0.27111	1.4444	0.27111	1.426
																	0.67889	1.4236	583.219	1.4356	0.27133	1.6388	0.27133	1.4447	0.27133	1.4259
																	0.67944	1.4238	583.219	1.4357	0.27155	1.6385	0.27155	1.4447	0.27155	1.426
																	0.68	1.4237	583.22	1.4356	0.27177	1.6385	0.27177	1.4445	0.27177	1.426
																	0.68056	1.4236	583.221	1.4355	0.272	1.639	0.272	1.4447	0.272	1.426
																	0.68111	1.4237	583.221	1.4357	0.27222	1.6385	0.27222	1.4451	0.27222	1.4261
																	0.68167	1.4238	583.222	1.4356	0.27244	1.6386	0.27244	1.4449	0.27244	1.426
																	0.68222	1.4237	583.222	1.4356	0.27266	1.6387	0.27266	1.4451	0.27266	1.426
																	0.68278	1.4238	583.223	1.4357	0.27289	1.6388	0.27289	1.4449	0.27289	1.4261
																	0.68333	1.4237	583.223	1.4358	0.27311	1.6389	0.27311	1.4452	0.27311	1.4261
																	0.68389	1.4238	583.224	1.4356	0.27333	1.6388	0.27333	1.4452	0.27333	1.4261
																	0.68444	1.4236	583.224	1.4356	0.27355	1.6387	0.27355	1.4454	0.27355	1.4261
																	0.685	1.4237	583.225	1.4357	0.27377	1.6388	0.27377	1.4455	0.27377	1.4262
																	0.68556	1.4236	583.226	1.4357	0.274	1.6389	0.274	1.4454	0.274	1.4261
																	0.68611	1.4238	583.226	1.4356	0.27422	1.6387	0.27422	1.4455	0.27422	1.4262
																	0.68667	1.4239	583.227	1.4357	0.27444	1.6389	0.27444	1.4447	0.27444	1.4262
																	0.68722	1.4236	583.227	1.4357	0.27466	1.639	0.27466	1.445	0.27466	1.4262
																	0.68778	1.4237	583.228	1.4356	0.27489	1.639	0.27489	1.4449	0.27489	1.4262
																	0.68833	1.4238	583.228	1.4357	0.27511	1.6391	0.27511	1.4452	0.27511	1.4263
																	0.68889	1.4237	583.229	1.4357	0.27533	1.6399	0.27533	1.4451	0.27533	1.4263
																	0.68944	1.4238	583.229	1.4356	0.27555	1.639	0.27555	1.4452	0.27555	1.4262
																	0.69	1.4239	583.23	1.4357	0.27577	1.639	0.27577	1.4453	0.27577	1.4263
																	0.69056	1.424	583.231	1.4356	0.276	1.6391	0.276	1.4454	0.276	1.4263
																	0.69111	1.4237	583.231	1.4358	0.27622	1.6393	0.27622	1.4451	0.27622	1.4263
																	0.69167	1.4238	583.232	1.4357	0.27644	1.6392	0.27644	1.445	0.27644	1.4263
																	0.69222	1.4237	583.232	1.4356	0.27666	1.6392	0.27666	1.4453	0.27666	1.4263
																	0.69278	1.4238	583.233	1.4357	0.27689	1.6394	0.27689	1.4452	0.27689	1.4263
																	0.69333	1.4237	583.233	1.4357	0.27711	1.6399	0.27711	1.4454	0.27711	1.4263
																	0.69389	1.4238	583.234	1.4357	0.27733	1.6394	0.27733	1.4454	0.27733	1.4264
																	0.69444	1.4236	583.234	1.4356	0.27755	1.6393	0.27755	1.4454	0.27755	1.4263
																	0.695	1.4238	583.235	1.4357	0.27777	1.6394	0.27777	1.4457	0.27777	1.4263
																	0.69556	1.4239	583.236	1.4356	0.278	1.6397	0.278	1.4457	0.278	1.4263
																	0.69611	1.424	583.236	1.4357	0.27822	1.6395	0.27822	1.4457	0.27822	1.4263
																	0.69667	1.4237	583.237	1.4357	0.27844	1.6395	0.27844	1.4451	0.27844	1.4263
																	0.69722	1.4238	583.237	1.4357	0.27866	1.6394	0.27866	1.4452	0.27866	1.4264
																	0.69778	1.4237	583.238	1.4356	0.27889	1.6395	0.27889	1.4455	0.27889	1.4264
																	0.69833	1.4237	583.238	1.4356	0.27911	1.6396	0.27911	1.4456	0.27911	1.4264
																	0.69889	1.4238	583.239	1.4358	0.27933	1.6396	0.27933	1.4454	0.27933	1.4263
																	0.69944	1.4237	583.239	1.4357	0.27955	1.6397	0.27955	1.4453	0.27955	1.4264
																	0.7	1.4238	583.24	1.4356	0.27977	1.6398	0.27977	1.4454	0.27977	1.4264
																	0.70056	1.4237	583.241	1.4357	0.28	1.64	0.28	1.4456	0.28	1.4264
																	0.70111	1.4236	583.241	1.4356	0.28022	1.6403	0.28022	1.4457	0.28022	1.4264
																	0.70167	1.4237	583.242	1.4358	0.28044	1.6399	0.28044	1.4456	0.28044	1.4264
																	0.70222	1.4236	583.242	1.4356	0.28066	1.6398	0.28066	1.4456	0.28066	1.4265
																	0.70278	1.4237	583.243	1.4357	0.28089	1.64	0.28089	1.4455	0.28089	1.4265
																	0.70333	1.4238	583.243	1.4356	0.28111	1.64	0.28111	1.4459	0.28111	1.4264
																	0.70389	1.4237	583.244	1.4357	0.28133	1.6399	0.28133	1.4459	0.28133	1.4264
																	0.70444	1.4238	583.244	1.4356	0.28155	1.6401	0.28155	1.4457	0.28155	1.4265
																	0.705	1.4237	583.245	1.4358	0.28177	1.6403	0.28177	1.4459	0.28177	1.4265
																	0.70556	1.4237	583.246	1.4355	0.282	1.6404	0.282	1.4457	0.282	1.4265
																	0.70611	1.4238	583.246	1.4356	0.28222	1.6402	0.28222	1.4455	0.28222	1.4265
																	0.70667	1.424	583.247	1.4356	0.28244	1.6402	0.28244	1.4458	0.28244	1.4265
																	0.70722	1.4236	583.247	1.4357	0.28266	1.6404	0.28266	1.4463	0.28266	1.4265
																	0.70778	1.4238	583.248	1.4356	0.28289	1.6402	0.28289	1.4454	0.28289	1.4265
																	0.70833	1.4236	583.248	1.4356	0.28311	1.6403	0.28311	1.4459	0.28311	1.4264
																	0.70889	1.4238	583.249	1.4357	0.28333	1.6403	0.28333	1.4437	0.28333	1.4265
																	0.70944	1.4238	583.249	1.4356	0.28355	1.6403	0.28355	1.4429	0.28355	1.4265
																	0.71	1.4237	583.25	1.4357	0.28377	1.6403	0.28377	1.443	0.28377	1.4265
																	0.71056	1.4239	583.251	1.4357	0.284	1.6405	0.284	1.443	0.284	1.4265
																	0.71111	1.4237	583.251	1.4356	0.28422	1.6406	0.28422	1.4431	0.28422	1.4265
																	0.71167	1.4238	583.252	1.4356	0.28444	1.6407	0.28444	1.4432	0.28444	1.4265
																	0.71222	1.4236	583.252	1.4357	0.28466	1.6409	0.28466	1.4432	0.28466	1.4265
																	0.71278	1.4237	583.253	1.4356	0.28489	1.6411	0.28489	1.4433	0.28489	1.4265
																	0.71333	1.4237	583.253	1.4357	0.28511	1.6413	0.28511	1.4433	0.28511	1.4265
																	0.71389	1.4238	583.254	1.4356	0.28533	1.6413	0.28533	1.4433	0.28533	1.4265
																	0.71444	1.4236	583.254	1.4356	0.28555	1.6415	0.28555	1.4434	0.28555	1.4265
																	0.715	1.4238	583.255	1.4357	0.28578	1.6416	0.28578	1.4436	0.28578	1.4265
																	0.71556	1.4239	583.256	1.4356	0.286	1.6415	0.286	1.4433	0.286	1.4266
																	0.71611	1.4237	583.256	1.4357	0.28622	1.6408	0.28622	1.4437	0.28622	1.4266
																	0.71667	1.4238	583.257	1.4356	0.28644	1.6408	0.28644	1.4437	0.28644	1.4266
																	0.71722	1.4237	583.257	1.4356	0.28666	1.6409	0.28666	1.4438	0.28666	1.4266
																	0.71778	1.4238	583.258	1.4355	0.28689	1.6409	0.28689	1.4437	0.28689	1.4266
																	0.71833	1.4237	583.258	1.4355	0.28711	1.6411	0.28711	1.4439	0.28711	1.4266
																	0.71889	1.4238	583.259	1.4357	0.28733	1.6411	0.28733	1.4437	0.28733	1.4266
																	0.71944	1.4236	583.259	1.4356	0.28755	1.6411	0.28755	1.4441	0.28755	1.4266
																	0.72	1.4238	583.26	1.4357	0.28778	1.641	0.28778	1.444	0.28778	1.4266
																	0.72056	1.4239	583.261	1.4356	0.288	1.641	0.288	1.4441	0.288	1.4266
																	0.72111	1.4237	583.261	1.4357	0.28822	1.6411	0.28822	1.4442	0.28822	1.4266
																	0.72167	1.4239	583.262	1.4357	0.28844	1.6417	0.28844	1.4442	0.28844	1.4266
																	0.72222	1.4237	583.262	1.4356	0.28866	1.6415	0.28866	1.4441	0.28866	1.4266
																	0.72278	1.4237	583.263	1.4357	0.28889	1.6413	0.28889	1.4442	0.28889	1.4267
																	0.72333	1.4238	583.263	1.4356	0.28911	1.6413	0.28911	1.4443	0.28911	1.4266
																	0.72389	1.4239	583.264	1.4356	0.28933	1.6413	0.28933	1.4443	0.28933	1.4266
																	0.72444	1.4237	583.264	1.4357	0.28955	1.6414	0.28955	1.4444	0.28955	1.4266
																	0.725	1.4238	583.265	1.4356	0.28978	1.6415	0.28978	1.4444	0.28978	1.4266
																	0.72556	1.4237	583.266	1.4358	0.29	1.6412	0.29	1.4442	0.29	1.4266
																	0.72611	1.4238	583.266	1.4357	0.29022	1.6413	0.29022	1.4445	0.29022	1.4266
																	0.72667	1.4237	583.267	1.4356	0.29044	1.6414	0.29044	1.4444	0.29044	1.4266
																	0.72722	1.4238	583.267	1.4357	0.29066	1.6416	0.29066	1.4442	0.29066	1.4267
																	0.72778	1.4237	583.268	1.4357	0.29089	1.6416	0.29089	1.4437	0.29089	1.4266
																	0.72833	1.4238	583.268	1.4356	0.29111	1.6417	0.29111	1.4437	0.29111	1.4266
																	0.72889	1.4239	583.269	1.4357	0.29133	1.6416	0.29133	1.4439	0.29133	1.4266
																	0.72944	1.4238	583.269	1.4356	0.29155	1.6422	0.29155	1.4439	0.29155	1.4264
																	0.73	1.4239	583.27	1.4358	0.29178	1.6418	0.29178	1.4436	0.29178	1.4263
																	0.73056	1.4237	583.271	1.4357	0.292	1.6416	0.292	1.4437	0.292	1.4263
																	0.73111	1.4239	583.271	1.4357	0.29222	1.6419	0.29222	1.444	0.29222	1.4264
																	0.73167	1.4237	583.272	1.4356	0.29244	1.6418	0.29244	1.4439	0.29244	1.4264
																	0.73222	1.4238	583.272	1.4358	0.29266	1.6419	0.29266	1.444	0.29266	1.4264
																	0.73278	1.4237	583.273	1.4356	0.29289	1.642	0.29289	1.4441	0.29289	1.4264
																	0.73333	1.4238	583.273	1.4356	0.29311	1.642	0.29311	1.444	0.29311	1.4264
																	0.73389	1.4239	583.274	1.4356	0.29333	1.6419	0.29333	1.4442	0.29333	1.4264
																	0.73444	1.4238	583.274	1.4357	0.29355	1.642	0.29355	1.4443	0.29355	1.4264
																	0.735	1.4239	583.275	1.4356	0.29378	1.6422	0.29378	1.4442	0.29378	1.4264
																	0.73556	1.4238	583.276	1.4356	0.294	1.642	0.294	1.4444	0.294	1.4263
																	0.73611	1.4239	583.276	1.4357	0.29422	1.6424	0.29422	1.4443	0.29422	1.4264
																	0.73667	1.4241	583.277	1.4356	0.29444	1.6421	0.29444	1.4445	0.29444	1.4265
																	0.73722	1.4238	583.277	1.4357	0.29466	1.6421	0.29466	1.4444	0.29466	1.4264
																	0.73778	1.4239	583.278	1.4357	0.29489	1.6422	0.29489	1.4445	0.29489	1.4264
																	0.73833	1.4237	583.278	1.4356	0.29511	1.6421	0.29511	1.4443	0.29511	1.4265
																	0.73889	1.4239	583.279	1.4357	0.29533	1.6422	0.29533	1.4443	0.29533	1.4264
																	0.73944	1.4237	583.279	1.4357	0.29555	1.6417	0.29555	1.4444	0.29555	1.4264
																	0.74	1.4239	583.28	1.4356	0.29578	1.6417	0.29578	1.4445	0.29578	1.4264
																	0.74056	1.4238	583.281	1.4357	0.296	1.6418	0.296	1.4444	0.296	1.4264
																	0.74111	1.4238	583.281	1.4356	0.29622	1.6419	0.29622	1.4445	0.29622	1.4265
																	0.74167	1.4238	583.282	1.4358	0.29644	1.6422	0.29644	1.4444	0.29644	1.4264
																	0.74222	1.4239	583.282	1.4357	0.29666	1.642	0.29666	1.4443	0.29666	1.4265
																	0.74278	1.4238	583.283	1.4357	0.29689	1.6422	0.29689	1.4445	0.29689	1.4265
																	0.74333	1.4239	583.283	1.4356	0.29711	1.6421	0.29711	1.4444	0.29711	1.4265
																	0.74389	1.4238	583.284	1.4356	0.29733	1.6419	0.29733	1.4447	0.29733	1.4265
																	0.74444	1.4239	583.284	1.4357	0.29755	1.642	0.29755	1.4445	0.29755	1.4265
																	0.745	1.4237	583.285	1.4356	0.29778	1.6423	0.29778	1.4447	0.29778	1.4265
																	0.74556	1.4239	583.286	1.4358	0.298	1.6422	0.298	1.4444	0.298	1.4266
																	0.74611	1.424	583.286	1.4357	0.29822	1.6421	0.29822	1.4445	0.29822	1.4266
																	0.74667	1.4241	583.287	1.4356	0.29844	1.6421	0.29844	1.4444	0.29844	1.4265
																	0.74722	1.4237	583.287	1.4358	0.29866	1.642	0.29866	1.4445	0.29866	1.4265
																	0.74778	1.4238	583.288	1.4357	0.29889	1.6421	0.29889	1.4446	0.29889	1.4265
																	0.74833	1.4239	583.288	1.4356	0.29911	1.6423	0.29911	1.4447	0.29911	1.4266
																	0.74889	1.4238	583.289	1.4358	0.29933	1.6425	0.29933	1.4447	0.29933	1.4266
																	0.74944	1.4239	583.289	1.4356	0.29955	1.6425	0.29955	1.4447	0.29955	1.4266
																	0.75	1.4238	583.29	1.4357	0.29978	1.6426	0.29978	1.4448	0.29978	1.4266
																	0.75056	1.4239	583.291	1.4357	0.3	1.6425	0.3	1.4445	0.3	1.4266
																	0.75111	1.4238	583.291	1.4356	0.30022	1.6425	0.30022	1.4448	0.30022	1.4266
																	0.75167	1.4238	583.292	1.4356	0.30044	1.6423	0.30044	1.4447	0.30044	1.4266
																	0.75222	1.4238	583.292	1.4358	0.30066	1.6424	0.30066	1.4447	0.30066	1.4266
																	0.75278	1.4239	583.293	1.4357	0.30089	1.6424	0.30089	1.4448	0.30089	1.4267
																	0.75333	1.4237	583.293	1.4356	0.30111	1.6425	0.30111	1.4448	0.30111	1.4265
																	0.75389	1.4239	583.294	1.4358	0.30133	1.6426	0.30133	1.4448	0.30133	1.4265
																	0.75444	1.4239	583.294	1.4357	0.30155	1.6426	0.30155	1.4448	0.30155	1.4265
																	0.755	1.4238	583.295	1.4356	0.30178	1.6427	0.30178	1.4447	0.30178	1.4265
																	0.75556	1.4239	583.296	1.4358	0.302	1.6429	0.302	1.4443	0.302	1.4265
																	0.75611	1.4237	583.296	1.4356	0.30222	1.6429	0.30222	1.4444	0.30222	1.4265
																	0.75667	1.4237	583.297	1.4358	0.30244	1.643	0.30244	1.4444	0.30244	1.4265
																	0.75722	1.4238	583.297	1.4357	0.30266	1.6427	0.30266	1.4445	0.30266	1.4265
																	0.75778	1.4237	583.298	1.4356	0.30289	1.6428	0.30289	1.4444	0.30289	1.4265
																	0.75833	1.4238	583.298	1.4358	0.30311	1.6426	0.30311	1.4445	0.30311	1.4265
																	0.75889	1.4237	583.299	1.4356	0.30333	1.6427	0.30333	1.4444	0.30333	1.4265
																	0.75944	1.4238	583.299	1.4357	0.30355	1.6428	0.30355	1.4445	0.30355	1.4265
																	0.76	1.4239	583.3	1.4357	0.30378	1.6429	0.30378	1.4445	0.30378	1.4265
																	0.76056	1.424	583.301	1.4358	0.304	1.643	0.304	1.4445	0.304	1.4265
																	0.76111	1.4237	583.301	1.4357	0.30422	1.6428	0.30422	1.4446	0.30422	1.4265
																	0.76167	1.4238	583.302	1.4356	0.30444	1.6433	0.30444	1.4446	0.30444	1.4264
																	0.76222	1.4236	583.302	1.4357	0.30467	1.6429	0.30467	1.4447	0.30467	1.4265
																	0.76278	1.4238	583.303	1.4356	0.30489	1.6429	0.30489	1.4449	0.30489	1.4265
																	0.76333	1.4239	583.303	1.4358	0.30511	1.643	0.30511	1.4446	0.30511	1.4265
																	0.76389	1.4238	583.304	1.4357	0.30533	1.6431	0.30533	1.4446	0.30533	1.4265
																	0.76444	1.4239	583.304	1.4356	0.30555	1.6431	0.30555	1.4447	0.30555	1.4265
																	0.765	1.4238	583.305	1.4356	0.30578	1.6431	0.30578	1.4448	0.30578	1.4265
																	0.76556	1.4239	583.306	1.4356	0.306	1.6432	0.306	1.4448	0.306	1.4265
																	0.76611	1.4241	583.306	1.4357	0.30622	1.6432	0.30622	1.4446	0.30622	1.4265
																	0.76667	1.4237	583.307	1.4356	0.30644	1.6433	0.30644	1.4447	0.30644	1.4265
																	0.76722	1.4239	583.307	1.4356	0.30667	1.6435	0.30667	1.4446	0.30667	1.4265
																	0.76778	1.4237	583.308	1.4357	0.30689	1.6433	0.30689	1.4447	0.30689	1.4266
																	0.76833	1.4238	583.308	1.4357	0.30711	1.6432	0.30711	1.4448	0.30711	1.4265
																	0.76889	1.4237	583.309	1.4356	0.30733	1.6432	0.30733	1.4448	0.30733	1.4265
																	0.76944	1.4238	583.309	1.4357	0.30755	1.6434	0.30755	1.4448	0.30755	1.4265
																	0.77	1.4239	583.31	1.4356	0.30778	1.6435	0.30778	1.4448	0.30778	1.4266
																	0.77056	1.4238	583.311	1.4357	0.308	1.6434	0.308	1.4448	0.308	1.4266
																	0.77111	1.4239	583.311	1.4358	0.30822	1.6434	0.30822	1.4448	0.30822	1.4266
																	0.77167	1.4238	583.312	1.4356	0.30844	1.6436	0.30844	1.445	0.30844	1.4266
																	0.77222	1.4239	583.312	1.4357	0.30867	1.6435	0.30867	1.445	0.30867	1.4266
																	0.77278	1.4236	583.313	1.4356	0.30889	1.6436	0.30889	1.445	0.30889	1.4266
																	0.77333	1.4237	583.313	1.4356	0.30911	1.6443	0.30911	1.445	0.30911	1.4266
																	0.77389	1.4235	583.314	1.4358	0.30933	1.6437	0.30933	1.445	0.30933	1.4266
																	0.77444	1.4237	583.314	1.4356	0.30955	1.6436	0.30955	1.4451	0.30955	1.4266
																	0.775	1.4238	583.315	1.4358	0.30978	1.6437	0.30978	1.4451	0.30978	1.4267
																	0.77556	1.4236	583.316	1.4356	0.31	1.6437	0.31	1.445	0.31	1.4266
																	0.77611	1.4238	583.316	1.4357	0.31022	1.644	0.31022	1.4451	0.31022	1.4266
																	0.77667	1.4236	583.317	1.4356	0.31044	1.6441	0.31044	1.4453	0.31044	1.4266
																	0.77722	1.4237	583.317	1.4357	0.31067	1.6438	0.31067	1.445	0.31067	1.4266
																	0.77778	1.4236	583.318	1.4356	0.31089	1.644	0.31089	1.4451	0.31089	1.4266
																	0.77833	1.4237	583.318	1.4356	0.31111	1.644	0.31111	1.4452	0.31111	1.4266
																	0.77889	1.4235	583.319	1.4357	0.31133	1.644	0.31133	1.4451	0.31133	1.4266
																	0.77944	1.4237	583.319	1.4356	0.31155	1.6441	0.31155	1.4446	0.31155	1.4266
																	0.78	1.4238	583.32	1.4358	0.31178	1.6442	0.31178	1.4445	0.31178	1.4267
																	0.78056	1.4237	583.321	1.4357	0.312	1.6442	0.312	1.4445	0.312	1.4266
																	0.78111	1.4238	583.321	1.4356	0.31222	1.644	0.31222	1.4446	0.31222	1.4266
																	0.78167	1.4239	583.322	1.4356	0.31244	1.644	0.31244	1.4448	0.31244	1.4267
																	0.78222	1.4238	583.322	1.4357	0.31267	1.6442	0.31267	1.4446	0.31267	1.4267
																	0.78278	1.4237	583.323	1.4356	0.31289	1.6439	0.31289	1.4448	0.31289	1.4267
																	0.78333	1.4238	583.323	1.4357	0.31311	1.6441	0.31311	1.4445	0.31311	1.4267
																	0.78389	1.4236	583.324	1.4356	0.31333	1.6442	0.31333	1.4446	0.31333	1.4267
																	0.78444	1.4238	583.324	1.4356	0.31355	1.6442	0.31355	1.4448	0.31355	1.4268
																	0.785	1.4236	583.325	1.4357	0.31378	1.6442	0.31378	1.4447	0.31378	1.4268
																	0.78556	1.4237	583.326	1.4356	0.314	1.6442	0.314	1.4447	0.314	1.4268
																	0.78611	1.4236	583.326	1.4356	0.31422	1.6443	0.31422	1.4446	0.31422	1.4268
																	0.78667	1.4237	583.327	1.4356	0.31444	1.6445	0.31444	1.4447	0.31444	1.4268
																	0.78722	1.4238	583.327	1.4357	0.31467	1.6445	0.31467	1.4447	0.31467	1.4268
																	0.78778	1.4237	583.328	1.4356	0.31489	1.6448	0.31489	1.4449	0.31489	1.4269
																	0.78833	1.4238	583.328	1.4357	0.31511	1.6445	0.31511	1.4448	0.31511	1.4269
																	0.78889	1.4237	583.329	1.4357	0.31533	1.6445	0.31533	1.4448	0.31533	1.4269
																	0.78944	1.4238	583.329	1.4356	0.31555	1.6446	0.31555	1.4449	0.31555	1.4269
																	0.79	1.4236	583.33	1.4357	0.31578	1.6448	0.31578	1.4447	0.31578	1.4269
																	0.79056	1.4238	583.331	1.4356	0.316	1.645	0.316	1.4448	0.316	1.4269
																	0.79111	1.4236	583.331	1.4356	0.31622	1.6449	0.31622	1.4449	0.31622	1.427
																	0.79167	1.4237	583.332	1.4357	0.31644	1.645	0.31644	1.4446	0.31644	1.427
																	0.79222	1.4239	583.332	1.4356	0.31667	1.6449	0.31667	1.4445	0.31667	1.4268
																	0.79278	1.4238	583.333	1.4358	0.31689	1.645	0.31689	1.4447	0.31689	1.4268
																	0.79333	1.4239	583.333	1.4357	0.31711	1.6447	0.31711	1.4445	0.31711	1.4268
																	0.79389	1.4236	583.334	1.4356	0.31733	1.6449	0.31733	1.4446	0.31733	1.4268
																	0.79444	1.4237	583.334	1.4358	0.31755	1.6447	0.31755	1.4446	0.31755	1.4268
																	0.795	1.4238	583.335	1.4357	0.31778	1.6448	0.31778	1.4447	0.31778	1.4268
																	0.79556	1.4237	583.336	1.4356	0.318	1.645	0.318	1.4448	0.318	1.4269
																	0.79611	1.4238	583.336	1.4357	0.31822	1.6449	0.31822	1.4449	0.31822	1.4269
																	0.79667	1.4236	583.337	1.4356	0.31844	1.645	0.31844	1.4448	0.31844	1.4268
																	0.79722	1.4238	583.337	1.4358	0.31867	1.645	0.31867	1.4447	0.31867	1.427
																	0.79778	1.4236	583.338	1.4357	0.31889	1.6452	0.31889	1.4448	0.31889	1.4269
																	0.79833	1.4237	583.338	1.4356	0.31911	1.6453	0.31911	1.4448	0.31911	1.427
																	0.79889	1.4237	583.339	1.4358	0.31933	1.6454	0.31933	1.4447	0.31933	1.427
																	0.79944	1.4237	583.339	1.4357	0.31955	1.6455	0.31955	1.4445	0.31955	1.427
																	0.8	1.4238	583.34	1.4358	0.31978	1.6457	0.31978	1.4445	0.31978	1.427
																	0.80056	1.4239	583.341	1.4356	0.32	1.6459	0.32	1.4445	0.32	1.4269
																	0.80111	1.4236	583.341	1.4358	0.32022	1.6462	0.32022	1.4447	0.32022	1.4268
																	0.80167	1.4237	583.342	1.4357	0.32044	1.6464	0.32044	1.4447	0.32044	1.4268
																	0.80222	1.4238	583.342	1.4355	0.32067	1.6452	0.32067	1.4447	0.32067	1.4268
																	0.80278	1.4236	583.343	1.4357	0.32089	1.6453	0.32089	1.4446	0.32089	1.4269
																	0.80333	1.4238	583.343	1.4356	0.32111	1.6453	0.32111	1.4446	0.32111	1.4269
																	0.80389	1.4236	583.344	1.4358	0.32133	1.6453	0.32133	1.4446	0.32133	1.4269
																	0.80444	1.4237	583.344	1.4357	0.32155	1.6455	0.32155	1.4446	0.32155	1.4269
																	0.805	1.4236	583.345	1.4358	0.32178	1.6455	0.32178	1.4447	0.32178	1.4269
																	0.80556	1.4237	583.346	1.4357	0.322	1.6456	0.322	1.4446	0.322	1.4269
																	0.80611	1.4236	583.346	1.4356	0.32222	1.6455	0.32222	1.4446	0.32222	1.4268
																	0.80667	1.4237	583.347	1.4357	0.32244	1.6454	0.32244	1.4446	0.32244	1.4269
																	0.80722	1.4235	583.347	1.4356	0.32267	1.6454	0.32267	1.4447	0.32267	1.4269
																	0.80778	1.4237	583.348	1.4357	0.32289	1.6455	0.32289	1.4447	0.32289	1.4269
																	0.80833	1.4239	583.348	1.4356	0.32311	1.6455	0.32311	1.4448	0.32311	1.4269
																	0.80889	1.4236	583.349	1.4357	0.32333	1.6455	0.32333	1.4448	0.32333	1.4271
																	0.80944	1.4237	583.349	1.4356	0.32355	1.6455	0.32355	1.4448	0.32355	1.427
																	0.81	1.4238	583.35	1.4357	0.32378	1.6457	0.32378	1.4448	0.32378	1.427
																	0.81056	1.4237	583.351	1.4356	0.324	1.646	0.324	1.4448	0.324	1.427
																	0.81111	1.4238	583.351	1.4357	0.32422	1.6458	0.32422	1.445	0.32422	1.427
																	0.81167	1.4237	583.352	1.4357	0.32444	1.6457	0.32444	1.4447	0.32444	1.4271
																	0.81222	1.4238	583.352	1.4356	0.32467	1.6458	0.32467	1.4448	0.32467	1.427
																	0.81278	1.4236	583.353	1.4356	0.32489	1.6463	0.32489	1.4447	0.32489	1.4269
																	0.81333	1.4238	583.353	1.4358	0.32511	1.6458	0.32511	1.4449	0.32511	1.427
																	0.81389	1.4236	583.354	1.4357	0.32533	1.6459	0.32533	1.445	0.32533	1.427
																	0.81444	1.4237	583.354	1.4356	0.32556	1.6457	0.32556	1.445	0.32556	1.427
																	0.815	1.4236	583.355	1.4357	0.32578	1.6457	0.32578	1.4452	0.32578	1.427
																	0.81556	1.4237	583.356	1.4356	0.326	1.6458	0.326	1.445	0.326	1.427
																	0.81611	1.4235	583.356	1.4356	0.32622	1.6457	0.32622	1.4449	0.32622	1.4271
																	0.81667	1.4237	583.357	1.4357	0.32644	1.646	0.32644	1.445	0.32644	1.427
																	0.81722	1.4238	583.357	1.4356	0.32667	1.6457	0.32667	1.4445	0.32667	1.4271
																	0.81778	1.4237	583.358	1.4357	0.32689	1.6458	0.32689	1.4446	0.32689	1.4271
																	0.81833	1.4237	583.358	1.4357	0.32711	1.6458	0.32711	1.4445	0.32711	1.4271
																	0.81889	1.4238	583.359	1.4356	0.32733	1.6459	0.32733	1.4446	0.32733	1.4271
																	0.81944	1.4237	583.359	1.4357	0.32756	1.646	0.32756	1.4446	0.32756	1.4272
																	0.82	1.4238	583.36	1.4357	0.32778	1.6462	0.32778	1.4447	0.32778	1.4271
																	0.82056	1.4236	583.361	1.4356	0.328	1.6464	0.328	1.4445	0.328	1.4271
																	0.82111	1.4237	583.361	1.4357	0.32822	1.6463	0.32822	1.4446	0.32822	1.4272
																	0.82167	1.4236	583.362	1.4356	0.32844	1.6463	0.32844	1.4446	0.32844	1.427
																	0.82222	1.4238	583.362	1.4358	0.32867	1.6463	0.32867	1.4446	0.32867	1.427
																	0.82278	1.4239	583.363	1.4357	0.32889	1.646	0.32889	1.4446	0.32889	1.427
																	0.82333	1.4236	583.363	1.4356	0.32911	1.6461	0.32911	1.4446	0.32911	1.427
																	0.82389	1.4237	583.364	1.4357	0.32933	1.6461	0.32933	1.4447	0.32933	1.427
																	0.82444	1.4236	583.364	1.4357	0.32956	1.6461	0.32956	1.4449	0.32956	1.4271
																	0.825	1.4237	583.365	1.4356	0.32978	1.6463	0.32978	1.4446	0.32978	1.4272
																	0.82556	1.4238	583.366	1.4357	0.33	1.6465	0.33	1.4447	0.33	1.4271
																	0.82611	1.4237	583.366	1.4357	0.33022	1.6476	0.33022	1.4447	0.33022	1.4271
																	0.82667	1.4238	583.367	1.4356	0.33044	1.6462	0.33044	1.4447	0.33044	1.4271
																	0.82722	1.4237	583.367	1.4358	0.33067	1.6463	0.33067	1.4448	0.33067	1.4271
																	0.82778	1.4238	583.368	1.4357	0.33089	1.6464	0.33089	1.4449	0.33089	1.4272
																	0.82833	1.4239	583.368	1.4356	0.33111	1.6464	0.33111	1.445	0.33111	1.4272
																	0.82889	1.424	583.369	1.4358	0.33133	1.6464	0.33133	1.4449	0.33133	1.4272
																	0.82944	1.4236	583.369	1.4357	0.33156	1.6466	0.33156	1.4447	0.33156	1.4273
																	0.83	1.4238	583.37	1.4356	0.33178	1.6466	0.33178	1.4449	0.33178	1.4272
																	0.83056	1.4236	583.371	1.4357	0.332	1.6466	0.332	1.445	0.332	1.4272
																	0.83111	1.4237	583.371	1.4356	0.33222	1.6466	0.33222	1.4448	0.33222	1.4273
																	0.83167	1.4238	583.372	1.4357	0.33244	1.6468	0.33244	1.4448	0.33244	1.427
																	0.83222	1.4238	583.372	1.4357	0.33267	1.6472	0.33267	1.445	0.33267	1.4271
																	0.83278	1.4237	583.373	1.4358	0.33289	1.6471	0.33289	1.4449	0.33289	1.4271
																	0.83333	1.4238	583.373	1.4356	0.33311	1.6472	0.33311	1.4451	0.33311	1.4268
																	0.83389	1.4237	583.374	1.4357	0.33333	1.6472	0.33333	1.4454	0.33333	1.4269
																	0.83444	1.4238	583.374	1.4357	0.33356	1.6472	0.33356	1.4453	0.33356	1.4268
																	0.835	1.4237	583.375	1.4356	0.33378	1.6474	0.33378	1.4453	0.33378	1.4269
																	0.83556	1.4238	583.376	1.4358	0.334	1.6475	0.334	1.4453	0.334	1.4268
																	0.83611	1.4236	583.376	1.4357	0.33422	1.6476	0.33422	1.4452	0.33422	1.4268
																	0.83667	1.4238	583.377	1.4358	0.33444	1.6478	0.33444	1.4454	0.33444	1.4268
																	0.83722	1.4239	583.377	1.4358	0.33467	1.6478	0.33467	1.4454	0.33467	1.4268
																	0.83778	1.4236	583.378	1.4357	0.33489	1.6479	0.33489	1.4455	0.33489	1.4268
																	0.83833	1.4238	583.378	1.4356	0.33511	1.6481	0.33511	1.4453	0.33511	1.4267
																	0.83889	1.4236	583.379	1.4357	0.33533	1.6469	0.33533	1.445	0.33533	1.4267
																	0.83944	1.4237	583.379	1.4358	0.33556	1.647	0.33556	1.4451	0.33556	1.4268
																	0.84	1.4239	583.38	1.4357	0.33578	1.6469	0.33578	1.4451	0.33578	1.4268
																	0.84056	1.4237	583.381	1.4356	0.336	1.6469	0.336	1.445	0.336	1.4268
																	0.84111	1.4238	583.381	1.4358	0.33622	1.6471	0.33622	1.445	0.33622	1.4268
																	0.84167	1.4237	583.382	1.4357	0.33644	1.6474	0.33644	1.445	0.33644	1.4269
																	0.84222	1.4238	583.382	1.4356	0.33667	1.6471	0.33667	1.4452	0.33667	1.4263
																	0.84278	1.4237	583.383	1.4357	0.33689	1.6472	0.33689	1.4452	0.33689	1.4263
																	0.84333	1.4238	583.383	1.4356	0.33711	1.6473	0.33711	1.4452	0.33711	1.4263
																	0.84389	1.4236	583.384	1.4356	0.33733	1.6477	0.33733	1.4452	0.33733	1.4264
																	0.84444	1.4238	583.384	1.4356	0.33756	1.6474	0.33756	1.4453	0.33756	1.4264
																	0.845	1.4239	583.385	1.4357	0.33778	1.6476	0.33778	1.4455	0.33778	1.4264
																	0.84556	1.4237	583.386	1.4356	0.338	1.6476	0.338	1.4456	0.338	1.4264
																	0.84611	1.4239	583.386	1.4358	0.33822	1.6478	0.33822	1.4454	0.33822	1.4264
																	0.84667	1.4237	583.387	1.4357	0.33844	1.6478	0.33844	1.4453	0.33844	1.4264
																	0.84722	1.4239	583.387	1.4356	0.33867	1.6479	0.33867	1.4453	0.33867	1.4264
																	0.84778	1.4237	583.388	1.4356	0.33889	1.6475	0.33889	1.4453	0.33889	1.4264
																	0.84833	1.4238	583.388	1.4358	0.33911	1.6474	0.33911	1.4454	0.33911	1.4264
																	0.84889	1.4237	583.389	1.4357	0.33933	1.6476	0.33933	1.4453	0.33933	1.4265
																	0.84944	1.4238	583.389	1.4356	0.33956	1.6476	0.33956	1.4453	0.33956	1.4265
																	0.85	1.4239	583.39	1.4357	0.33978	1.6481	0.33978	1.4453	0.33978	1.4265
																	0.85056	1.4238	583.391	1.4357	0.34	1.6477	0.34	1.4455	0.34	1.4265
																	0.85111	1.4239	583.391	1.4356	0.34022	1.6477	0.34022	1.4456	0.34022	1.4265
																	0.85167	1.4237	583.392	1.4357	0.34045	1.6478	0.34045	1.4456	0.34045	1.4265
																	0.85222	1.4237	583.392	1.4356	0.34067	1.6479	0.34067	1.4456	0.34067	1.4266
																	0.85278	1.4239	583.393	1.4358	0.34089	1.6478	0.34089	1.4456	0.34089	1.4266
																	0.85333	1.4237	583.393	1.4357	0.34111	1.6478	0.34111	1.4458	0.34111	1.4266
																	0.85389	1.4238	583.394	1.4356	0.34133	1.648	0.34133	1.4458	0.34133	1.4266
																	0.85444	1.4238	583.394	1.4358	0.34156	1.6481	0.34156	1.4457	0.34156	1.4265
																	0.855	1.4238	583.395	1.4357	0.34178	1.6483	0.34178	1.4458	0.34178	1.4266
																	0.85556	1.4239	583.396	1.4356	0.342	1.6482	0.342	1.4457	0.342	1.4266
																	0.85611	1.424	583.396	1.4357	0.34222	1.6484	0.34222	1.4457	0.34222	1.4266
																	0.85667	1.4236	583.397	1.4356	0.34245	1.6486	0.34245	1.446	0.34245	1.4266
																	0.85722	1.4237	583.397	1.4358	0.34267	1.6487	0.34267	1.4459	0.34267	1.4267
																	0.85778	1.4238	583.398	1.4357	0.34289	1.6488	0.34289	1.446	0.34289	1.4266
																	0.85833	1.424	583.398	1.4356	0.34311	1.6489	0.34311	1.446	0.34311	1.4266
																	0.85889	1.4236	583.399	1.4358	0.34333	1.649	0.34333	1.4461	0.34333	1.4267
																	0.85944	1.4238	583.399	1.4357	0.34356	1.6488	0.34356	1.4459	0.34356	1.4266
																	0.86	1.4236	583.4	1.4357	0.34378	1.6488	0.34378	1.446	0.34378	1.4266
																	0.86056	1.4237	583.401	1.4357	0.344	1.6483	0.344	1.4463	0.344	1.4266
																	0.86111	1.4238	583.401	1.4357	0.34422	1.6484	0.34422	1.4464	0.34422	1.4266
																	0.86167	1.4237	583.402	1.4358	0.34445	1.6484	0.34445	1.4461	0.34445	1.4266
																	0.86222	1.4237	583.402	1.4357	0.34467	1.6484	0.34467	1.4463	0.34467	1.4267
																	0.86278	1.4239	583.403	1.4356	0.34489	1.6486	0.34489	1.4463	0.34489	1.4267
																	0.86333	1.4237	583.403	1.4357	0.34511	1.6487	0.34511	1.4463	0.34511	1.4267
																	0.86389	1.4238	583.404	1.4356	0.34533	1.6484	0.34533	1.4463	0.34533	1.4267
																	0.86444	1.4239	583.404	1.4358	0.34556	1.6484	0.34556	1.4463	0.34556	1.4267
																	0.865	1.424	583.405	1.4356	0.34578	1.6484	0.34578	1.4459	0.34578	1.4267
																	0.86556	1.4237	583.406	1.4358	0.346	1.6486	0.346	1.4461	0.346	1.4268
																	0.86611	1.4238	583.406	1.4356	0.34622	1.6485	0.34622	1.4458	0.34622	1.4268
																	0.86667	1.4236	583.407	1.4356	0.34645	1.6487	0.34645	1.4459	0.34645	1.4268
																	0.86722	1.4238	583.407	1.4358	0.34667	1.6489	0.34667	1.4459	0.34667	1.4268
																	0.86778	1.4236	583.408	1.4357	0.34689	1.6487	0.34689	1.4462	0.34689	1.4267
																	0.86833	1.4238	583.408	1.4356	0.34711	1.6489	0.34711	1.4461	0.34711	1.4268
																	0.86889	1.4239	583.409	1.4357	0.34733	1.6487	0.34733	1.446	0.34733	1.4268
																	0.86944	1.4237	583.409	1.4356	0.34756	1.649	0.34756	1.4461	0.34756	1.4268
																	0.87	1.4238	583.41	1.4358	0.34778	1.649	0.34778	1.4463	0.34778	1.4268
																	0.87056	1.4237	583.411	1.4356	0.348	1.6488	0.348	1.4463	0.348	1.4268
																	0.87111	1.4238	583.411	1.4358	0.34822	1.6489	0.34822	1.4464	0.34822	1.4268
																	0.87167	1.4237	583.412	1.4357	0.34845	1.649	0.34845	1.4462	0.34845	1.4268
																	0.87222	1.4238	583.412	1.4358	0.34867	1.649	0.34867	1.4466	0.34867	1.4269
																	0.87278	1.4237	583.413	1.4357	0.34889	1.6489	0.34889	1.4459	0.34889	1.4269
																	0.87333	1.4238	583.413	1.4357	0.34911	1.6488	0.34911	1.4464	0.34911	1.4269
																	0.87389	1.4238	583.414	1.4357	0.34933	1.6489	0.34933	1.4463	0.34933	1.4269
																	0.87444	1.4237	583.414	1.4358	0.34956	1.649	0.34956	1.4465	0.34956	1.4269
																	0.875	1.4238	583.415	1.4357	0.34978	1.6493	0.34978	1.4466	0.34978	1.4269
																	0.87556	1.4239	583.416	1.4356	0.35	1.6494	0.35	1.4465	0.35	1.4269
																	0.87611	1.4237	583.416	1.4357	0.35022	1.6493	0.35022	1.4462	0.35022	1.4269
																	0.87667	1.4239	583.417	1.4359	0.35045	1.6492	0.35045	1.4463	0.35045	1.4269
																	0.87722	1.4237	583.417	1.4357	0.35067	1.6495	0.35067	1.4467	0.35067	1.4269
																	0.87778	1.4239	583.418	1.4357	0.35089	1.6494	0.35089	1.4464	0.35089	1.427
																	0.87833	1.424	583.418	1.4357	0.35111	1.6495	0.35111	1.4462	0.35111	1.4269
																	0.87889	1.4241	583.419	1.4357	0.35133	1.6495	0.35133	1.4463	0.35133	1.427
																	0.87944	1.4238	583.419	1.4358	0.35156	1.6498	0.35156	1.4467	0.35156	1.4268
																	0.88	1.4239	583.42	1.4356	0.35178	1.6499	0.35178	1.4464	0.35178	1.4268
																	0.88056	1.4238	583.421	1.4358	0.352	1.6499	0.352	1.4469	0.352	1.4264
																	0.88111	1.4239	583.421	1.4357	0.35222	1.6499	0.35222	1.4468	0.35222	1.4264
																	0.88167	1.424	583.422	1.4358	0.35245	1.6503	0.35245	1.4466	0.35245	1.4264
																	0.88222	1.4237	583.422	1.4356	0.35267	1.6506	0.35267	1.4469	0.35267	1.4265
																	0.88278	1.4238	583.423	1.4358	0.35289	1.6509	0.35289	1.4467	0.35289	1.4264
																	0.88333	1.4237	583.423	1.4356	0.35311	1.6499	0.35311	1.4468	0.35311	1.4265
																	0.88389	1.4238	583.424	1.4358	0.35333	1.649	0.35333	1.447	0.35333	1.4265
																	0.88444	1.4237	583.424	1.4357	0.35356	1.6487	0.35356	1.4433	0.35356	1.4265
																	0.885	1.4238	583.425	1.4356	0.35378	1.6488	0.35378	1.4433	0.35378	1.4264
																	0.88556	1.4236	583.426	1.4358	0.354	1.6489	0.354	1.4434	0.354	1.4265
																	0.88611	1.4237	583.426	1.4357	0.35422	1.649	0.35422	1.4432	0.35422	1.4265
																	0.88667	1.4239	583.427	1.4358	0.35445	1.6492	0.35445	1.4433	0.35445	1.4265
																	0.88722	1.4237	583.427	1.4357	0.35467	1.6494	0.35467	1.4434	0.35467	1.4265
																	0.88778	1.4238	583.428	1.4356	0.35489	1.6491	0.35489	1.4432	0.35489	1.4265
																	0.88833	1.4237	583.428	1.4358	0.35511	1.6491	0.35511	1.4433	0.35511	1.4265
																	0.88889	1.4238	583.429	1.4357	0.35533	1.6491	0.35533	1.4432	0.35533	1.4266
																	0.88944	1.4237	583.429	1.4358	0.35556	1.6492	0.35556	1.4432	0.35556	1.4266
																	0.89	1.4238	583.43	1.4356	0.35578	1.6492	0.35578	1.4432	0.35578	1.4266
																	0.89056	1.4236	583.431	1.4358	0.356	1.6493	0.356	1.4433	0.356	1.4266
																	0.89111	1.4238	583.431	1.4357	0.35622	1.6494	0.35622	1.4431	0.35622	1.4266
																	0.89167	1.4239	583.432	1.4358	0.35645	1.6495	0.35645	1.4431	0.35645	1.4267
																	0.89222	1.4237	583.432	1.4358	0.35667	1.6496	0.35667	1.443	0.35667	1.4267
																	0.89278	1.4238	583.433	1.4357	0.35689	1.6496	0.35689	1.443	0.35689	1.4267
																	0.89333	1.4237	583.433	1.4358	0.35711	1.6498	0.35711	1.4431	0.35711	1.4267
																	0.89389	1.4238	583.434	1.4357	0.35733	1.6498	0.35733	1.4421	0.35733	1.4267
																	0.89444	1.4237	583.434	1.4357	0.35756	1.6502	0.35756	1.4421	0.35756	1.4267
																	0.895	1.4239	583.435	1.4358	0.35778	1.6503	0.35778	1.4421	0.35778	1.4268
																	0.89556	1.424	583.436	1.4356	0.358	1.6503	0.358	1.4422	0.358	1.4268
																	0.89611	1.4237	583.436	1.4358	0.35822	1.6504	0.35822	1.4422	0.35822	1.4268
																	0.89667	1.4238	583.437	1.4357	0.35845	1.6499	0.35845	1.4422	0.35845	1.4267
																	0.89722	1.4239	583.437	1.4359	0.35867	1.65	0.35867	1.4423	0.35867	1.4267
																	0.89778	1.4238	583.438	1.4357	0.35889	1.6502	0.35889	1.4418	0.35889	1.4268
																	0.89833	1.4239	583.438	1.4357	0.35911	1.6507	0.35911	1.442	0.35911	1.4267
																	0.89889	1.4238	583.439	1.4358	0.35934	1.6498	0.35934	1.442	0.35934	1.4268
																	0.89944	1.4239	583.439	1.4357	0.35956	1.6498	0.35956	1.4421	0.35956	1.4268
																	0.9	1.4237	583.44	1.4358	0.35978	1.6497	0.35978	1.4422	0.35978	1.4268
																	0.90056	1.4239	583.441	1.4357	0.36	1.6499	0.36	1.4421	0.36	1.4268
																	0.90111	1.4237	583.441	1.4356	0.36022	1.6499	0.36022	1.4421	0.36022	1.4267
																	0.90167	1.4238	583.442	1.4357	0.36045	1.6499	0.36045	1.4421	0.36045	1.4267
																	0.90222	1.4237	583.442	1.4358	0.36067	1.6501	0.36067	1.4421	0.36067	1.4267
																	0.90278	1.4238	583.443	1.4359	0.36089	1.65	0.36089	1.4422	0.36089	1.4267
																	0.90333	1.4239	583.443	1.4357	0.36111	1.6502	0.36111	1.4422	0.36111	1.4267
																	0.90389	1.4238	583.444	1.4356	0.36134	1.6501	0.36134	1.4423	0.36134	1.4267
																	0.90444	1.4239	583.444	1.4358	0.36156	1.6503	0.36156	1.4423	0.36156	1.4268
																	0.905	1.4238	583.445	1.4356	0.36178	1.6504	0.36178	1.4424	0.36178	1.4268
																	0.90556	1.4239	583.446	1.4358	0.362	1.6506	0.362	1.4424	0.362	1.4268
																	0.90611	1.4237	583.446	1.4357	0.36222	1.6507	0.36222	1.4423	0.36222	1.4268
																	0.90667	1.4239	583.447	1.4357	0.36245	1.651	0.36245	1.4423	0.36245	1.4268
																	0.90722	1.4237	583.447	1.4358	0.36267	1.6509	0.36267	1.4424	0.36267	1.4268
																	0.90778	1.4238	583.448	1.4357	0.36289	1.6507	0.36289	1.4424	0.36289	1.4268
																	0.90833	1.424	583.448	1.4358	0.36311	1.6507	0.36311	1.4425	0.36311	1.4269
																	0.90889	1.4238	583.449	1.4357	0.36334	1.6507	0.36334	1.4425	0.36334	1.4268
																	0.90944	1.4239	583.449	1.4358	0.36356	1.6507	0.36356	1.4424	0.36356	1.4267
																	0.91	1.4238	583.45	1.4357	0.36378	1.6509	0.36378	1.4423	0.36378	1.4268
																	0.91056	1.4239	583.451	1.4356	0.364	1.6508	0.364	1.4425	0.364	1.4268
																	0.91111	1.4241	583.451	1.4358	0.36422	1.6511	0.36422	1.4425	0.36422	1.4268
																	0.91167	1.4238	583.452	1.4357	0.36445	1.6514	0.36445	1.4425	0.36445	1.4268
																	0.91222	1.4239	583.452	1.4356	0.36467	1.651	0.36467	1.4425	0.36467	1.4268
																	0.91278	1.4237	583.453	1.4357	0.36489	1.6509	0.36489	1.4426	0.36489	1.4268
																	0.91333	1.4239	583.453	1.4356	0.36511	1.651	0.36511	1.4426	0.36511	1.4268
																	0.91389	1.4237	583.454	1.4358	0.36534	1.6513	0.36534	1.4427	0.36534	1.4268
																	0.91444	1.4239	583.454	1.4357	0.36556	1.6513	0.36556	1.4427	0.36556	1.4268
																	0.915	1.424	583.455	1.4356	0.36578	1.6516	0.36578	1.4428	0.36578	1.4269
																	0.91556	1.4238	583.456	1.4358	0.366	1.6513	0.366	1.4428	0.366	1.4269
																	0.91611	1.4239	583.456	1.4358	0.36622	1.6512	0.36622	1.4426	0.36622	1.4269
																	0.91667	1.4238	583.457	1.4357	0.36645	1.6517	0.36645	1.4428	0.36645	1.4269
																	0.91722	1.4239	583.457	1.4358	0.36667	1.6518	0.36667	1.4428	0.36667	1.4269
																	0.91778	1.4237	583.458	1.4357	0.36689	1.6521	0.36689	1.4429	0.36689	1.4269
																	0.91833	1.4238	583.458	1.4356	0.36711	1.6522	0.36711	1.4429	0.36711	1.4269
																	0.91889	1.4236	583.459	1.4356	0.36734	1.6521	0.36734	1.443	0.36734	1.4269
																	0.91944	1.4238	583.459	1.4358	0.36756	1.652	0.36756	1.4431	0.36756	1.4269
																	0.92	1.4239	583.46	1.4357	0.36778	1.6521	0.36778	1.4431	0.36778	1.4269
																	0.92056	1.4237	583.461	1.4356	0.368	1.6525	0.368	1.4431	0.368	1.4269
																	0.92111	1.4239	583.461	1.4357	0.36822	1.6524	0.36822	1.443	0.36822	1.4269
																	0.92167	1.4237	583.462	1.4356	0.36845	1.6524	0.36845	1.443	0.36845	1.4269
																	0.92222	1.4238	583.462	1.4356	0.36867	1.6527	0.36867	1.4431	0.36867	1.427
																	0.92278	1.4237	583.463	1.4357	0.36889	1.6526	0.36889	1.4432	0.36889	1.427
																	0.92333	1.4238	583.463	1.4356	0.36911	1.6524	0.36911	1.443	0.36911	1.427
																	0.92389	1.4237	583.464	1.4358	0.36934	1.6522	0.36934	1.443	0.36934	1.427
																	0.92444	1.4238	583.464	1.4357	0.36956	1.6523	0.36956	1.4429	0.36956	1.427
																	0.925	1.424	583.465	1.4356	0.36978	1.6526	0.36978	1.443	0.36978	1.427
																	0.92556	1.4237	583.466	1.4358	0.37	1.653	0.37	1.4431	0.37	1.4271
																	0.92611	1.4238	583.466	1.4357	0.37022	1.6532	0.37022	1.443	0.37022	1.427
																	0.92667	1.4236	583.467	1.4358	0.37045	1.6536	0.37045	1.443	0.37045	1.4271
																	0.92722	1.4238	583.467	1.4356	0.37067	1.6538	0.37067	1.4431	0.37067	1.4269
																	0.92778	1.4239	583.468	1.4356	0.37089	1.6538	0.37089	1.4432	0.37089	1.427
																	0.92833	1.4238	583.468	1.4356	0.37111	1.6533	0.37111	1.4432	0.37111	1.427
																	0.92889	1.4239	583.469	1.4357	0.37134	1.6535	0.37134	1.4433	0.37134	1.427
																	0.92944	1.4237	583.469	1.4358	0.37156	1.6537	0.37156	1.4432	0.37156	1.427
																	0.93	1.4239	583.47	1.4357	0.37178	1.6518	0.37178	1.4432	0.37178	1.4271
																	0.93056	1.4237	583.471	1.4356	0.372	1.6527	0.372	1.4433	0.372	1.4271
																	0.93111	1.4238	583.471	1.4358	0.37222	1.6521	0.37222	1.4433	0.37222	1.427
																	0.93167	1.4239	583.472	1.4357	0.37245	1.6523	0.37245	1.4434	0.37245	1.427
																	0.93222	1.424	583.472	1.4358	0.37267	1.652	0.37267	1.4435	0.37267	1.4271
																	0.93278	1.4237	583.473	1.4357	0.37289	1.6521	0.37289	1.4435	0.37289	1.4271
																	0.93333	1.4239	583.473	1.4356	0.37311	1.6521	0.37311	1.4434	0.37311	1.4272
																	0.93389	1.4237	583.474	1.4357	0.37334	1.6521	0.37334	1.4435	0.37334	1.427
																	0.93444	1.4239	583.474	1.4357	0.37356	1.6523	0.37356	1.4434	0.37356	1.427
																	0.935	1.424	583.475	1.4356	0.37378	1.6524	0.37378	1.4435	0.37378	1.4271
																	0.93556	1.4238	583.476	1.4357	0.374	1.6526	0.374	1.4435	0.374	1.4271
																	0.93611	1.4239	583.476	1.4356	0.37422	1.6524	0.37422	1.4436	0.37422	1.4271
																	0.93667	1.4238	583.477	1.4358	0.37445	1.6524	0.37445	1.4435	0.37445	1.4271
																	0.93722	1.4239	583.477	1.4357	0.37467	1.6525	0.37467	1.4435	0.37467	1.4271
																	0.93778	1.4238	583.478	1.4358	0.37489	1.6528	0.37489	1.4436	0.37489	1.4271
																	0.93833	1.4239	583.478	1.4356	0.37511	1.6528	0.37511	1.4435	0.37511	1.4272
																	0.93889	1.4238	583.479	1.4358	0.37534	1.6529	0.37534	1.4436	0.37534	1.4273
																	0.93944	1.4239	583.479	1.4357	0.37556	1.6531	0.37556	1.4438	0.37556	1.4271
																	0.94	1.424	583.48	1.4356	0.37578	1.6532	0.37578	1.4438	0.37578	1.4271
																	0.94056	1.4241	583.481	1.4357	0.376	1.6532	0.376	1.4437	0.376	1.4271
																	0.94111	1.4238	583.481	1.4356	0.37622	1.6534	0.37622	1.4437	0.37622	1.4272
																	0.94167	1.424	583.482	1.4357	0.37645	1.6534	0.37645	1.4438	0.37645	1.4272
																	0.94222	1.4241	583.482	1.4356	0.37667	1.6526	0.37667	1.4438	0.37667	1.4272
																	0.94278	1.4238	583.483	1.4356	0.37689	1.6528	0.37689	1.4439	0.37689	1.4272
																	0.94333	1.4239	583.483	1.4357	0.37711	1.653	0.37711	1.4439	0.37711	1.4272
																	0.94389	1.4237	583.484	1.4356	0.37734	1.653	0.37734	1.444	0.37734	1.4272
																	0.94444	1.4239	583.484	1.4357	0.37756	1.6533	0.37756	1.4442	0.37756	1.4272
																	0.945	1.424	583.485	1.4357	0.37778	1.6531	0.37778	1.4441	0.37778	1.4272
																	0.94556	1.4241	583.486	1.4356	0.378	1.6533	0.378	1.4441	0.378	1.4272
																	0.94611	1.4238	583.486	1.4357	0.37823	1.6534	0.37823	1.4442	0.37823	1.4272
																	0.94667	1.4239	583.487	1.4356	0.37845	1.6534	0.37845	1.4442	0.37845	1.4271
																	0.94722	1.4237	583.487	1.4356	0.37867	1.6535	0.37867	1.4443	0.37867	1.4271
																	0.94778	1.4239	583.488	1.4357	0.37889	1.6536	0.37889	1.4444	0.37889	1.4272
																	0.94833	1.424	583.488	1.4356	0.37911	1.6533	0.37911	1.4445	0.37911	1.4272
																	0.94889	1.4238	583.489	1.4358	0.37934	1.6534	0.37934	1.4445	0.37934	1.4272
																	0.94944	1.424	583.489	1.4357	0.37956	1.6536	0.37956	1.4444	0.37956	1.4272
																	0.95	1.424	583.49	1.4356	0.37978	1.6537	0.37978	1.4446	0.37978	1.4273
																	0.95056	1.4242	583.491	1.4358	0.38	1.6537	0.38	1.4446	0.38	1.4272
																	0.95111	1.4238	583.491	1.4357	0.38023	1.6537	0.38023	1.4447	0.38023	1.4273
																	0.95167	1.424	583.492	1.4358	0.38045	1.6538	0.38045	1.4445	0.38045	1.4273
																	0.95222	1.4238	583.492	1.4356	0.38067	1.654	0.38067	1.4447	0.38067	1.4274
																	0.95278	1.424	583.493	1.4356	0.38089	1.6539	0.38089	1.4446	0.38089	1.4274
																	0.95333	1.4238	583.493	1.4358	0.38111	1.654	0.38111	1.4447	0.38111	1.4273
																	0.95389	1.4239	583.494	1.4357	0.38134	1.6541	0.38134	1.4447	0.38134	1.4274
																	0.95444	1.4238	583.494	1.4356	0.38156	1.6542	0.38156	1.4448	0.38156	1.4274
																	0.955	1.4239	583.495	1.4357	0.38178	1.6543	0.38178	1.4448	0.38178	1.4274
																	0.95556	1.424	583.496	1.4356	0.382	1.654	0.382	1.4449	0.382	1.4275
																	0.95611	1.4239	583.496	1.4357	0.38223	1.6535	0.38223	1.445	0.38223	1.4275
																	0.95667	1.424	583.497	1.4356	0.38245	1.6538	0.38245	1.4449	0.38245	1.4275
																	0.95722	1.4237	583.497	1.4358	0.38267	1.6537	0.38267	1.4451	0.38267	1.4273
																	0.95778	1.4238	583.498	1.4357	0.38289	1.6539	0.38289	1.4451	0.38289	1.4273
																	0.95833	1.4237	583.498	1.4356	0.38311	1.6539	0.38311	1.4451	0.38311	1.4273
																	0.95889	1.4238	583.499	1.4358	0.38334	1.6542	0.38334	1.4452	0.38334	1.4273
																	0.95944	1.424	583.499	1.4357	0.38356	1.6546	0.38356	1.4453	0.38356	1.4273
																	0.96	1.4238	583.5	1.4358	0.38378	1.6547	0.38378	1.4453	0.38378	1.4273
																	0.96056	1.424	583.501	1.4357	0.384	1.6548	0.384	1.4453	0.384	1.4273
																	0.96111	1.4238	583.501	1.4356	0.38423	1.6551	0.38423	1.4454	0.38423	1.4274
																	0.96167	1.4239	583.502	1.4358	0.38445	1.6552	0.38445	1.4462	0.38445	1.4273
																	0.96222	1.4238	583.502	1.4357	0.38467	1.6554	0.38467	1.4463	0.38467	1.4273
																	0.96278	1.4239	583.503	1.4356	0.38489	1.6556	0.38489	1.4462	0.38489	1.4273
																	0.96333	1.4237	583.503	1.4357	0.38511	1.6553	0.38511	1.4463	0.38511	1.4273
																	0.96389	1.4239	583.504	1.4356	0.38534	1.6553	0.38534	1.4464	0.38534	1.4274
																	0.96444	1.424	583.504	1.4357	0.38556	1.6556	0.38556	1.4466	0.38556	1.4274
																	0.965	1.4238	583.505	1.4357	0.38578	1.6543	0.38578	1.4466	0.38578	1.4274
																	0.96556	1.424	583.506	1.4358	0.386	1.6544	0.386	1.4462	0.386	1.4274
																	0.96611	1.4238	583.506	1.4357	0.38623	1.6546	0.38623	1.4464	0.38623	1.4274
																	0.96667	1.424	583.507	1.4356	0.38645	1.6547	0.38645	1.4465	0.38645	1.4275
																	0.96722	1.4238	583.507	1.4358	0.38667	1.6549	0.38667	1.4464	0.38667	1.4275
																	0.96778	1.4239	583.508	1.4356	0.38689	1.6547	0.38689	1.4466	0.38689	1.4274
																	0.96833	1.4238	583.508	1.4356	0.38711	1.6549	0.38711	1.4465	0.38711	1.4275
																	0.96889	1.424	583.509	1.4357	0.38734	1.6544	0.38734	1.4463	0.38734	1.4274
																	0.96944	1.4241	583.509	1.4356	0.38756	1.6545	0.38756	1.4465	0.38756	1.4274
																	0.97	1.4238	583.51	1.4358	0.38778	1.6545	0.38778	1.4464	0.38778	1.4274
																	0.97056	1.4239	583.511	1.4357	0.388	1.6546	0.388	1.4465	0.388	1.4274
																	0.97111	1.424	583.511	1.4356	0.38823	1.6546	0.38823	1.4466	0.38823	1.4274
																	0.97167	1.4239	583.512	1.4358	0.38845	1.655	0.38845	1.4467	0.38845	1.4275
																	0.97222	1.424	583.512	1.4357	0.38867	1.6546	0.38867	1.4467	0.38867	1.4275
																	0.97278	1.4238	583.513	1.4356	0.38889	1.6548	0.38889	1.447	0.38889	1.4274
																	0.97333	1.424	583.513	1.4358	0.38911	1.6548	0.38911	1.4466	0.38911	1.4274
																	0.97389	1.4238	583.514	1.4357	0.38934	1.6549	0.38934	1.4466	0.38934	1.4274
																	0.97444	1.424	583.514	1.4356	0.38956	1.655	0.38956	1.4467	0.38956	1.4275
																	0.975	1.4241	583.515	1.4356	0.38978	1.655	0.38978	1.4466	0.38978	1.4275
																	0.97556	1.4242	583.516	1.4358	0.39	1.6552	0.39	1.4467	0.39	1.4274
																	0.97611	1.4238	583.516	1.4357	0.39023	1.6554	0.39023	1.4467	0.39023	1.4275
																	0.97667	1.4239	583.517	1.4357	0.39045	1.6551	0.39045	1.4468	0.39045	1.4275
																	0.97722	1.4237	583.517	1.4358	0.39067	1.655	0.39067	1.4466	0.39067	1.4275
																	0.97778	1.4239	583.518	1.4357	0.39089	1.655	0.39089	1.4467	0.39089	1.4275
																	0.97833	1.424	583.518	1.4358	0.39111	1.6551	0.39111	1.4468	0.39111	1.4276
																	0.97889	1.4238	583.519	1.4357	0.39134	1.6551	0.39134	1.4469	0.39134	1.4275
																	0.97944	1.4238	583.519	1.4356	0.39156	1.6551	0.39156	1.4469	0.39156	1.4276
																	0.98	1.4238	583.52	1.4358	0.39178	1.6552	0.39178	1.4469	0.39178	1.4276
																	0.98056	1.4239	583.521	1.4357	0.392	1.6555	0.392	1.447	0.392	1.4274
																	0.98111	1.4238	583.521	1.4356	0.39223	1.6555	0.39223	1.4469	0.39223	1.4275
																	0.98167	1.4239	583.522	1.4357	0.39245	1.6556	0.39245	1.4468	0.39245	1.4274
																	0.98222	1.4239	583.522	1.4356	0.39267	1.6555	0.39267	1.4467	0.39267	1.4275
																	0.98278	1.4239	583.523	1.4358	0.39289	1.6557	0.39289	1.4468	0.39289	1.4276
																	0.98333	1.424	583.523	1.4357	0.39311	1.6558	0.39311	1.4469	0.39311	1.4275
																	0.98389	1.4238	583.524	1.4356	0.39334	1.6554	0.39334	1.447	0.39334	1.4274
																	0.98444	1.424	583.524	1.4356	0.39356	1.6555	0.39356	1.4471	0.39356	1.4275
																	0.985	1.4238	583.525	1.4357	0.39378	1.6555	0.39378	1.4469	0.39378	1.4274
																	0.98556	1.4239	583.526	1.4356	0.394	1.6555	0.394	1.4472	0.394	1.4275
																	0.98611	1.4238	583.526	1.4358	0.39423	1.6556	0.39423	1.4469	0.39423	1.4276
																	0.98667	1.4239	583.527	1.4357	0.39445	1.6557	0.39445	1.447	0.39445	1.4276
																	0.98722	1.424	583.527	1.4356	0.39467	1.6557	0.39467	1.4471	0.39467	1.4274
																	0.98778	1.4239	583.528	1.4357	0.39489	1.6559	0.39489	1.4471	0.39489	1.4275
																	0.98833	1.4241	583.528	1.4357	0.39511	1.6559	0.39511	1.4473	0.39511	1.4275
																	0.98889	1.4242	583.529	1.4356	0.39534	1.6561	0.39534	1.4472	0.39534	1.4276
																	0.98944	1.4238	583.529	1.4357	0.39556	1.6561	0.39556	1.4474	0.39556	1.4276
																	0.99	1.424	583.53	1.4356	0.39578	1.6563	0.39578	1.4473	0.39578	1.4274
																	0.99056	1.4238	583.531	1.4358	0.396	1.6567	0.396	1.447	0.396	1.4274
																	0.99111	1.4239	583.531	1.4357	0.39623	1.6559	0.39623	1.4471	0.39623	1.4274
																	0.99167	1.4241	583.532	1.4356	0.39645	1.656	0.39645	1.4472	0.39645	1.4274
																	0.99222	1.4239	583.532	1.4357	0.39667	1.6563	0.39667	1.4472	0.39667	1.4274
																	0.99278	1.4241	583.533	1.4356	0.39689	1.6562	0.39689	1.4473	0.39689	1.4274
																	0.99333	1.4238	583.533	1.4356	0.39712	1.6563	0.39712	1.4473	0.39712	1.4274
																	0.99389	1.4239	583.534	1.4357	0.39734	1.6567	0.39734	1.447	0.39734	1.4274
																	0.99444	1.4238	583.534	1.4358	0.39756	1.6562	0.39756	1.4471	0.39756	1.4275
																	0.995	1.4239	583.535	1.4356	0.39778	1.6561	0.39778	1.4472	0.39778	1.4276
																	0.99556	1.4238	583.536	1.4357	0.398	1.6562	0.398	1.4471	0.398	1.4275
																	0.99611	1.4239	583.536	1.4356	0.39823	1.6562	0.39823	1.4473	0.39823	1.4275
																	0.99667	1.4238	583.537	1.4358	0.39845	1.6563	0.39845	1.4473	0.39845	1.4275
																	0.99722	1.4238	583.537	1.4357	0.39867	1.6564	0.39867	1.4475	0.39867	1.4275
																	0.99778	1.4239	583.538	1.4356	0.39889	1.6565	0.39889	1.4471	0.39889	1.4275
																	0.99833	1.424	583.538	1.4357	0.39912	1.6568	0.39912	1.4472	0.39912	1.4275
																	0.99889	1.4239	583.539	1.4356	0.39934	1.6565	0.39934	1.4473	0.39934	1.4275
																	0.99944	1.424	583.539	1.4358	0.39956	1.6567	0.39956	1.4473	0.39956	1.4275
																	1	1.4239	583.54	1.4357	0.39978	1.6562	0.39978	1.4474	0.39978	1.4275
																	1.00056	1.424	583.541	1.4358	0.4	1.6563	0.4	1.4473	0.4	1.4275
																	1.00111	1.4238	583.541	1.4356	0.40023	1.6564	0.40023	1.4472	0.40023	1.4276
																	1.00167	1.4239	583.542	1.4357	0.40045	1.6565	0.40045	1.4473	0.40045	1.4276
																	1.00222	1.4238	583.542	1.4357	0.40067	1.6566	0.40067	1.4474	0.40067	1.4276
																	1.00278	1.4239	583.543	1.4358	0.40089	1.6567	0.40089	1.4475	0.40089	1.4276
																	1.00333	1.424	583.543	1.4358	0.40112	1.6568	0.40112	1.4473	0.40112	1.4276
																	1.00389	1.4239	583.544	1.4357	0.40134	1.6574	0.40134	1.4475	0.40134	1.4277
																	1.00444	1.424	583.544	1.4356	0.40156	1.6566	0.40156	1.447	0.40156	1.4277
																	1.005	1.4239	583.545	1.4357	0.40178	1.6566	0.40178	1.4472	0.40178	1.4277
																	1.00556	1.424	583.546	1.4356	0.402	1.6566	0.402	1.4473	0.402	1.4277
																	1.00611	1.4241	583.546	1.4357	0.40223	1.6567	0.40223	1.4474	0.40223	1.4275
																	1.00667	1.4242	583.547	1.4357	0.40245	1.6568	0.40245	1.4476	0.40245	1.4276
																	1.00722	1.4239	583.547	1.4356	0.40267	1.657	0.40267	1.4475	0.40267	1.4275
																	1.00778	1.4241	583.548	1.4357	0.40289	1.657	0.40289	1.4475	0.40289	1.4275
																	1.00833	1.4242	583.548	1.4357	0.40312	1.6571	0.40312	1.4477	0.40312	1.4276
																	1.00889	1.4239	583.549	1.4356	0.40334	1.6573	0.40334	1.4477	0.40334	1.4276
																	1.00944	1.424	583.549	1.4356	0.40356	1.6573	0.40356	1.4472	0.40356	1.4276
																	1.01	1.4239	583.55	1.4358	0.40378	1.657	0.40378	1.4472	0.40378	1.4275
																	1.01056	1.424	583.551	1.4357	0.404	1.657	0.404	1.4474	0.404	1.4276
																	1.01111	1.4241	583.551	1.4356	0.40423	1.657	0.40423	1.4476	0.40423	1.4276
																	1.01167	1.4242	583.552	1.4357	0.40445	1.6572	0.40445	1.4476	0.40445	1.4276
																	1.01222	1.4239	583.552	1.4358	0.40467	1.6574	0.40467	1.4476	0.40467	1.4276
																	1.01278	1.4241	583.553	1.4357	0.40489	1.6579	0.40489	1.4472	0.40489	1.4276
																	1.01333	1.4242	583.553	1.4356	0.40512	1.6577	0.40512	1.4474	0.40512	1.4276
																	1.01389	1.4237	583.554	1.4357	0.40534	1.6573	0.40534	1.4473	0.40534	1.4276
																	1.01444	1.4238	583.554	1.4357	0.40556	1.6573	0.40556	1.4472	0.40556	1.4275
																	1.015	1.4239	583.555	1.4356	0.40578	1.6573	0.40578	1.4476	0.40578	1.4276
																	1.01556	1.424	583.556	1.4357	0.406	1.6572	0.406	1.4477	0.406	1.4276
																	1.01611	1.4237	583.556	1.4356	0.40623	1.6573	0.40623	1.4476	0.40623	1.4276
																	1.01667	1.4238	583.557	1.4356	0.40645	1.6574	0.40645	1.4476	0.40645	1.4276
																	1.01722	1.4237	583.557	1.4357	0.40667	1.6574	0.40667	1.4475	0.40667	1.4276
																	1.01778	1.4238	583.558	1.4356	0.40689	1.6575	0.40689	1.4475	0.40689	1.4275
																	1.01833	1.4236	583.558	1.4358	0.40712	1.6574	0.40712	1.4471	0.40712	1.4276
																	1.01889	1.4237	583.559	1.4356	0.40734	1.6575	0.40734	1.4473	0.40734	1.4276
																	1.01944	1.4239	583.559	1.4356	0.40756	1.6576	0.40756	1.4475	0.40756	1.4276
																	1.02	1.4237	583.56	1.4357	0.40778	1.6581	0.40778	1.4473	0.40778	1.4275
																	1.02056	1.4239	583.561	1.4356	0.408	1.658	0.408	1.4475	0.408	1.4276
																	1.02111	1.4237	583.561	1.4358	0.40823	1.6576	0.40823	1.4475	0.40823	1.4277
																	1.02167	1.4238	583.562	1.4357	0.40845	1.6577	0.40845	1.4475	0.40845	1.4276
																	1.02222	1.4238	583.562	1.4356	0.40867	1.6578	0.40867	1.4477	0.40867	1.4276
																	1.02278	1.4236	583.563	1.4358	0.40889	1.658	0.40889	1.4472	0.40889	1.4277
																	1.02333	1.4238	583.563	1.4357	0.40912	1.658	0.40912	1.447	0.40912	1.4277
																	1.02389	1.4239	583.564	1.4356	0.40934	1.6584	0.40934	1.4471	0.40934	1.4276
																	1.02444	1.4236	583.564	1.4357	0.40956	1.6584	0.40956	1.4472	0.40956	1.4277
																	1.025	1.4238	583.565	1.4357	0.40978	1.6582	0.40978	1.4472	0.40978	1.4277
																	1.02556	1.4238	583.566	1.4358	0.41	1.6582	0.41	1.4474	0.41	1.4276
																	1.02611	1.4237	583.566	1.4357	0.41023	1.6579	0.41023	1.4474	0.41023	1.4277
																	1.02667	1.4238	583.567	1.4357	0.41045	1.6581	0.41045	1.4474	0.41045	1.4277
																	1.02722	1.4237	583.567	1.4356	0.41067	1.6585	0.41067	1.4475	0.41067	1.4277
																	1.02778	1.4238	583.568	1.4356	0.41089	1.658	0.41089	1.4475	0.41089	1.4277
																	1.02833	1.4237	583.568	1.4357	0.41112	1.658	0.41112	1.447	0.41112	1.4277
																	1.02889	1.4238	583.569	1.4356	0.41134	1.6581	0.41134	1.4472	0.41134	1.4277
																	1.02944	1.4236	583.569	1.4358	0.41156	1.6582	0.41156	1.4473	0.41156	1.4277
																	1.03	1.4237	583.57	1.4357	0.41178	1.6582	0.41178	1.4473	0.41178	1.4277
																	1.03056	1.4238	583.571	1.4356	0.412	1.6584	0.412	1.4472	0.412	1.4278
																	1.03111	1.4237	583.571	1.4358	0.41223	1.6599	0.41223	1.4473	0.41223	1.4278
																	1.03167	1.4238	583.572	1.4356	0.41245	1.6585	0.41245	1.4474	0.41245	1.4277
																	1.03222	1.4237	583.572	1.4356	0.41267	1.6583	0.41267	1.4474	0.41267	1.4277
																	1.03278	1.4238	583.573	1.4357	0.41289	1.6583	0.41289	1.4476	0.41289	1.4277
																	1.03333	1.4237	583.573	1.4356	0.41312	1.6587	0.41312	1.4478	0.41312	1.4277
																	1.03389	1.4238	583.574	1.4357	0.41334	1.6587	0.41334	1.4477	0.41334	1.4277
																	1.03444	1.4237	583.574	1.4357	0.41356	1.6584	0.41356	1.4469	0.41356	1.4277
																	1.035	1.4238	583.575	1.4356	0.41378	1.6584	0.41378	1.4471	0.41378	1.4277
																	1.03556	1.4239	583.576	1.4358	0.41401	1.6585	0.41401	1.4471	0.41401	1.4277
																	1.03611	1.4237	583.576	1.4356	0.41423	1.6585	0.41423	1.4473	0.41423	1.4277
																	1.03667	1.4238	583.577	1.4358	0.41445	1.6584	0.41445	1.4473	0.41445	1.4278
																	1.03722	1.424	583.577	1.4357	0.41467	1.6587	0.41467	1.4473	0.41467	1.4277
																	1.03778	1.4237	583.578	1.4356	0.41489	1.6586	0.41489	1.4475	0.41489	1.4278
																	1.03833	1.4238	583.578	1.4357	0.41512	1.6587	0.41512	1.4473	0.41512	1.4278
																	1.03889	1.4236	583.579	1.4356	0.41534	1.6587	0.41534	1.4474	0.41534	1.4277
																	1.03944	1.4237	583.579	1.4357	0.41556	1.6588	0.41556	1.4474	0.41556	1.4278
																	1.04	1.4238	583.58	1.4356	0.41578	1.6589	0.41578	1.4476	0.41578	1.4278
																	1.04056	1.4238	583.581	1.4358	0.41601	1.659	0.41601	1.4471	0.41601	1.4279
																	1.04111	1.4237	583.581	1.4357	0.41623	1.6588	0.41623	1.4473	0.41623	1.4278
																	1.04167	1.4238	583.582	1.4356	0.41645	1.6589	0.41645	1.4472	0.41645	1.4278
																	1.04222	1.4237	583.582	1.4357	0.41667	1.6589	0.41667	1.4472	0.41667	1.4278
																	1.04278	1.4238	583.583	1.4357	0.41689	1.6589	0.41689	1.4473	0.41689	1.4278
																	1.04333	1.4237	583.583	1.4356	0.41712	1.659	0.41712	1.4473	0.41712	1.4278
																	1.04389	1.4238	583.584	1.4357	0.41734	1.6591	0.41734	1.4472	0.41734	1.4278
																	1.04444	1.4236	583.584	1.4356	0.41756	1.6593	0.41756	1.4473	0.41756	1.4278
																	1.045	1.4238	583.585	1.4358	0.41778	1.6591	0.41778	1.4476	0.41778	1.4278
																	1.04556	1.4239	583.586	1.4357	0.41801	1.6591	0.41801	1.4474	0.41801	1.4279
																	1.04611	1.4238	583.586	1.4356	0.41823	1.6592	0.41823	1.447	0.41823	1.4279
																	1.04667	1.4239	583.587	1.4357	0.41845	1.6601	0.41845	1.4468	0.41845	1.428
																	1.04722	1.4237	583.587	1.4356	0.41867	1.6593	0.41867	1.447	0.41867	1.4279
																	1.04778	1.4238	583.588	1.4357	0.41889	1.6595	0.41889	1.4473	0.41889	1.4279
																	1.04833	1.4237	583.588	1.4356	0.41912	1.6597	0.41912	1.4474	0.41912	1.4279
																	1.04889	1.4238	583.589	1.4356	0.41934	1.6596	0.41934	1.4473	0.41934	1.4278
																	1.04944	1.4236	583.589	1.4357	0.41956	1.6594	0.41956	1.4474	0.41956	1.4278
																	1.05	1.4238	583.59	1.4358	0.41978	1.6596	0.41978	1.4473	0.41978	1.4278
																	1.05056	1.4239	583.591	1.4357	0.42001	1.6596	0.42001	1.4468	0.42001	1.4278
																	1.05111	1.4237	583.591	1.4356	0.42023	1.6597	0.42023	1.447	0.42023	1.4277
																	1.05167	1.4239	583.592	1.4358	0.42045	1.6598	0.42045	1.4469	0.42045	1.4278
																	1.05222	1.4237	583.592	1.4357	0.42067	1.6601	0.42067	1.4469	0.42067	1.4278
																	1.05278	1.4238	583.593	1.4356	0.42089	1.6603	0.42089	1.4472	0.42089	1.4278
																	1.05333	1.4237	583.593	1.4357	0.42112	1.6601	0.42112	1.4471	0.42112	1.4278
																	1.05389	1.4238	583.594	1.4356	0.42134	1.6601	0.42134	1.4472	0.42134	1.4278
																	1.05444	1.4237	583.594	1.4356	0.42156	1.6603	0.42156	1.4473	0.42156	1.4278
																	1.055	1.4238	583.595	1.4357	0.42178	1.6607	0.42178	1.4473	0.42178	1.4279
																	1.05556	1.424	583.596	1.4356	0.42201	1.6609	0.42201	1.4474	0.42201	1.4278
																	1.05611	1.4237	583.596	1.4358	0.42223	1.6612	0.42223	1.4473	0.42223	1.4278
																	1.05667	1.4238	583.597	1.4357	0.42245	1.6617	0.42245	1.4475	0.42245	1.4278
																	1.05722	1.4239	583.597	1.4356	0.42267	1.6598	0.42267	1.447	0.42267	1.4279
																	1.05778	1.4237	583.598	1.4358	0.42289	1.6599	0.42289	1.4471	0.42289	1.4279
																	1.05833	1.4238	583.598	1.4357	0.42312	1.6599	0.42312	1.447	0.42312	1.4279
																	1.05889	1.4237	583.599	1.4358	0.42334	1.66	0.42334	1.4471	0.42334	1.4279
																	1.05944	1.4238	583.599	1.4357	0.42356	1.6599	0.42356	1.4472	0.42356	1.4279
																	1.06	1.4236	583.6	1.4356	0.42378	1.66	0.42378	1.4473	0.42378	1.4279
																	1.06056	1.4238	583.601	1.4358	0.42401	1.6604	0.42401	1.4471	0.42401	1.4279
																	1.06111	1.4239	583.601	1.4357	0.42423	1.6602	0.42423	1.4475	0.42423	1.4279
																	1.06167	1.4237	583.602	1.4356	0.42445	1.6604	0.42445	1.4471	0.42445	1.4278
																	1.06222	1.4238	583.602	1.4358	0.42467	1.66	0.42467	1.4474	0.42467	1.4279
																	1.06278	1.4237	583.603	1.4357	0.42489	1.6604	0.42489	1.4473	0.42489	1.4279
																	1.06333	1.4238	583.603	1.4358	0.42512	1.6601	0.42512	1.4472	0.42512	1.4279
																	1.06389	1.4237	583.604	1.4357	0.42534	1.6602	0.42534	1.4473	0.42534	1.4279
																	1.06444	1.4239	583.604	1.4356	0.42556	1.6603	0.42556	1.4473	0.42556	1.4279
																	1.065	1.424	583.605	1.4357	0.42578	1.6602	0.42578	1.4475	0.42578	1.4279
																	1.06556	1.4241	583.606	1.4356	0.42601	1.6604	0.42601	1.4475	0.42601	1.4279
																	1.06611	1.4237	583.606	1.4358	0.42623	1.6603	0.42623	1.4477	0.42623	1.4278
																	1.06667	1.4238	583.607	1.4357	0.42645	1.6605	0.42645	1.447	0.42645	1.4279
																	1.06722	1.4236	583.607	1.4358	0.42667	1.6606	0.42667	1.4472	0.42667	1.4279
																	1.06778	1.4238	583.608	1.4356	0.42689	1.6606	0.42689	1.4474	0.42689	1.4279
																	1.06833	1.4239	583.608	1.4358	0.42712	1.6608	0.42712	1.4474	0.42712	1.4279
																	1.06889	1.4238	583.609	1.4356	0.42734	1.6612	0.42734	1.4471	0.42734	1.4279
																	1.06944	1.4239	583.609	1.4356	0.42756	1.661	0.42756	1.4475	0.42756	1.4279
																	1.07	1.4236	583.61	1.4357	0.42778	1.6611	0.42778	1.4475	0.42778	1.4279
																	1.07056	1.4238	583.611	1.4356	0.42801	1.6609	0.42801	1.4473	0.42801	1.428
																	1.07111	1.4239	583.611	1.4357	0.42823	1.6612	0.42823	1.4475	0.42823	1.428
																	1.07167	1.4237	583.612	1.4356	0.42845	1.661	0.42845	1.4474	0.42845	1.428
																	1.07222	1.4239	583.612	1.4356	0.42867	1.6612	0.42867	1.4477	0.42867	1.428
																	1.07278	1.4237	583.613	1.4357	0.42889	1.6613	0.42889	1.4476	0.42889	1.428
																	1.07333	1.4238	583.613	1.4358	0.42912	1.6615	0.42912	1.4474	0.42912	1.4281
																	1.07389	1.424	583.614	1.4356	0.42934	1.6613	0.42934	1.4475	0.42934	1.4278
																	1.07444	1.424	583.614	1.4356	0.42956	1.6614	0.42956	1.4473	0.42956	1.428
																	1.075	1.4237	583.615	1.4357	0.42978	1.6611	0.42978	1.4473	0.42978	1.4279
																	1.07556	1.4239	583.616	1.4356	0.43001	1.6609	0.43001	1.4475	0.43001	1.428
																	1.07611	1.4237	583.616	1.4357	0.43023	1.661	0.43023	1.4475	0.43023	1.428
																	1.07667	1.4238	583.617	1.4356	0.43045	1.6612	0.43045	1.4475	0.43045	1.428
																	1.07722	1.4237	583.617	1.4356	0.43067	1.6613	0.43067	1.4478	0.43067	1.428
																	1.07778	1.4238	583.618	1.4357	0.43089	1.6615	0.43089	1.4476	0.43089	1.428
																	1.07833	1.424	583.618	1.4358	0.43112	1.6618	0.43112	1.4477	0.43112	1.4281
																	1.07889	1.4238	583.619	1.4357	0.43134	1.6619	0.43134	1.4479	0.43134	1.4281
																	1.07944	1.4239	583.619	1.4356	0.43156	1.6622	0.43156	1.4478	0.43156	1.428
																	1.08	1.4238	583.62	1.4357	0.43178	1.6622	0.43178	1.4479	0.43178	1.4281
																	1.08056	1.4239	583.621	1.4356	0.43201	1.6624	0.43201	1.4481	0.43201	1.4281
																	1.08111	1.4237	583.621	1.4355	0.43223	1.6625	0.43223	1.448	0.43223	1.4281
																	1.08167	1.4239	583.622	1.4357	0.43245	1.6627	0.43245	1.4479	0.43245	1.4281
																	1.08222	1.4237	583.622	1.4356	0.43267	1.6627	0.43267	1.4479	0.43267	1.4282
																	1.08278	1.4238	583.623	1.4357	0.4329	1.6616	0.4329	1.4479	0.4329	1.4282
																	1.08333	1.4239	583.623	1.4357	0.43312	1.6616	0.43312	1.4483	0.43312	1.4282
																	1.08389	1.4239	583.624	1.4356	0.43334	1.6619	0.43334	1.4483	0.43334	1.4282
																	1.08444	1.424	583.624	1.4357	0.43356	1.6621	0.43356	1.4474	0.43356	1.4282
																	1.085	1.4239	583.625	1.4356	0.43378	1.662	0.43378	1.4475	0.43378	1.428
																	1.08556	1.4238	583.626	1.4356	0.43401	1.6623	0.43401	1.4476	0.43401	1.428
																	1.08611	1.4238	583.626	1.4357	0.43423	1.6625	0.43423	1.4475	0.43423	1.428
																	1.08667	1.4238	583.627	1.4356	0.43445	1.6626	0.43445	1.4473	0.43445	1.428
																	1.08722	1.4239	583.627	1.4355	0.43467	1.6628	0.43467	1.4477	0.43467	1.4279
																	1.08778	1.4238	583.628	1.4357	0.4349	1.6629	0.4349	1.4476	0.4349	1.4279
																	1.08833	1.4239	583.628	1.4356	0.43512	1.663	0.43512	1.4477	0.43512	1.4279
																	1.08889	1.4238	583.629	1.4357	0.43534	1.6632	0.43534	1.4478	0.43534	1.4279
																	1.08944	1.4239	583.629	1.4356	0.43556	1.6622	0.43556	1.4478	0.43556	1.428
																	1.09	1.4237	583.63	1.4357	0.43578	1.6623	0.43578	1.4478	0.43578	1.4279
																	1.09056	1.4239	583.631	1.4356	0.43601	1.6622	0.43601	1.4478	0.43601	1.428
																	1.09111	1.4238	583.631	1.4356	0.43623	1.6623	0.43623	1.448	0.43623	1.4279
																	1.09167	1.4238	583.632	1.4357	0.43645	1.6623	0.43645	1.4473	0.43645	1.428
																	1.09222	1.4239	583.632	1.4356	0.43667	1.6622	0.43667	1.4472	0.43667	1.428
																	1.09278	1.4238	583.633	1.4358	0.4369	1.6624	0.4369	1.4475	0.4369	1.4279
																	1.09333	1.4239	583.633	1.4357	0.43712	1.6623	0.43712	1.4475	0.43712	1.4279
																	1.09389	1.4237	583.634	1.4356	0.43734	1.6623	0.43734	1.4475	0.43734	1.428
																	1.09444	1.4239	583.634	1.4357	0.43756	1.6625	0.43756	1.4474	0.43756	1.428
																	1.095	1.424	583.635	1.4356	0.43778	1.6629	0.43778	1.4478	0.43778	1.4279
																	1.09556	1.4238	583.636	1.4357	0.43801	1.6626	0.43801	1.4476	0.43801	1.428
																	1.09611	1.4239	583.636	1.4357	0.43823	1.6624	0.43823	1.4476	0.43823	1.428
																	1.09667	1.4238	583.637	1.4356	0.43845	1.6626	0.43845	1.4479	0.43845	1.428
																	1.09722	1.4239	583.637	1.4357	0.43867	1.6625	0.43867	1.4482	0.43867	1.4281
																	1.09778	1.4238	583.638	1.4356	0.4389	1.6625	0.4389	1.448	0.4389	1.428
																	1.09833	1.4239	583.638	1.4356	0.43912	1.6626	0.43912	1.448	0.43912	1.428
																	1.09889	1.4237	583.639	1.4357	0.43934	1.6627	0.43934	1.4484	0.43934	1.4281
																	1.09944	1.4239	583.639	1.4356	0.43956	1.6632	0.43956	1.4474	0.43956	1.428
																	1.1	1.424	583.64	1.4356	0.43978	1.6626	0.43978	1.4473	0.43978	1.4281
																	1.10056	1.4238	583.641	1.4357	0.44001	1.6626	0.44001	1.4473	0.44001	1.4281
																	1.10111	1.424	583.641	1.4356	0.44023	1.6628	0.44023	1.4479	0.44023	1.4281
																	1.10167	1.4238	583.642	1.4357	0.44045	1.6628	0.44045	1.4478	0.44045	1.4281
																	1.10222	1.4238	583.642	1.4357	0.44067	1.663	0.44067	1.4479	0.44067	1.4281
																	1.10278	1.4239	583.643	1.4356	0.4409	1.6634	0.4409	1.4481	0.4409	1.4281
																	1.10333	1.424	583.643	1.4356	0.44112	1.6629	0.44112	1.4479	0.44112	1.4281
																	1.10389	1.4239	583.644	1.4357	0.44134	1.6628	0.44134	1.448	0.44134	1.4281
																	1.10444	1.424	583.644	1.4356	0.44156	1.663	0.44156	1.4482	0.44156	1.4282
																	1.105	1.4241	583.645	1.4356	0.44178	1.663	0.44178	1.4481	0.44178	1.4281
																	1.10556	1.424	583.646	1.4357	0.44201	1.6633	0.44201	1.4484	0.44201	1.4281
																	1.10611	1.4239	583.646	1.4356	0.44223	1.663	0.44223	1.4485	0.44223	1.428
																	1.10667	1.424	583.647	1.4356	0.44245	1.663	0.44245	1.4483	0.44245	1.428
																	1.10722	1.4238	583.647	1.4355	0.44267	1.6631	0.44267	1.4485	0.44267	1.428
																	1.10778	1.4239	583.648	1.4357	0.4429	1.6632	0.4429	1.4485	0.4429	1.428
																	1.10833	1.4237	583.648	1.4356	0.44312	1.6631	0.44312	1.4473	0.44312	1.428
																	1.10889	1.4239	583.649	1.4357	0.44334	1.6631	0.44334	1.4475	0.44334	1.4281
																	1.10944	1.424	583.649	1.4356	0.44356	1.6638	0.44356	1.4476	0.44356	1.4281
																	1.11	1.4238	583.65	1.4356	0.44378	1.6632	0.44378	1.4476	0.44378	1.4281
[truncated: 1,046,576+ more rows]

## Sheet: Figure 4
Figure 4a																																				Figure 4b													Figure 4c
Binding Energy(eV)	Intensity (a.u.)	Intensity (a.u.)	Intensity (a.u.)	Intensity (a.u.)	Intensity (a.u.)	Intensity (a.u.)	Binding Energy(eV)	Intensity (a.u.)	Intensity (a.u.)	Intensity (a.u.)	Intensity (a.u.)	Intensity (a.u.)	Intensity (a.u.)	Binding Energy(eV)	Intensity (a.u.)	Intensity (a.u.)	Intensity (a.u.)	Intensity (a.u.)	Intensity (a.u.)	Intensity (a.u.)	Binding Energy(eV)	Intensity (a.u.)	Intensity (a.u.)	Intensity (a.u.)	Intensity (a.u.)	Intensity (a.u.)	Intensity (a.u.)	Binding Energy(eV)	Intensity (a.u.)	Intensity (a.u.)	Intensity (a.u.)	Intensity (a.u.)	Intensity (a.u.)	Intensity (a.u.)		Binding Energy(eV)	Intensity (a.u.)	Intensity (a.u.)	Intensity (a.u.)	Intensity (a.u.)	Intensity (a.u.)	Binding Energy(eV)	Intensity (a.u.)	Intensity (a.u.)	Intensity (a.u.)	Intensity (a.u.)	Intensity (a.u.)		Potential
538	-1016.04	-1000.63	-1002.02	-1001.72	-1002.02	-1000.93	538	1367.95	1380.94	1380.76	1380.76	1380.76	1380.94	538	4099.29	4063.68	4061.19	4061.19	4061.19	4063.68	538.05	6416.83	6422.28	6390.27	6390.27	6392.38	6420.17	538.07	9059.84	9048.96	9042.33	9043.37	9044.94	9045.32		472.03	-411.14	-421.024	-440.377	-423.942	-437.459	472.03	1109.9	1049.52	1042.63	1042.63	1049.52		1.15
537.9	-1004.9	-1000.26	-1001.99	-1001.68	-1001.99	-1000.56	537.9	1333.97	1381.04	1380.79	1380.79	1380.79	1381.04	537.9	4116.01	4064.16	4061.14	4061.14	4061.14	4064.16	537.95	6383.81	6424.17	6390.24	6390.24	6392.41	6422.01	537.97	8972.68	9049.16	9042.28	9043.34	9044.96	9045.42		471.93	-428.116	-420.755	-440.52	-423.754	-437.521	471.93	1103.24	1049.42	1042.3	1042.3	1049.42		1.25
537.8	-998.01	-999.818	-1001.98	-1001.67	-1001.98	-1000.13	537.8	1398.6	1381.25	1380.91	1380.91	1380.91	1381.25	537.8	4046.27	4064.72	4061.05	4061.05	4061.05	4064.72	537.85	6461.1	6426.3	6390.25	6390.25	6392.48	6424.07	537.87	9019.4	9049.62	9042.48	9043.57	9045.23	9045.78		471.83	-463.194	-420.39	-440.581	-423.474	-437.497	471.83	1041.85	1049.35	1042.01	1042.01	1049.35		1.35
537.7	-1010.53	-999.281	-1001.99	-1001.67	-1001.99	-999.602	537.7	1315.35	1381.32	1380.87	1380.87	1380.87	1381.32	537.7	4064.37	4065.51	4061.07	4061.07	4061.07	4065.51	537.75	6522.38	6428.54	6390.17	6390.17	6392.46	6426.25	537.77	9069.84	9049.98	9042.54	9043.66	9045.38	9046.03		471.73	-496.032	-419.84	-440.47	-423.012	-437.298	471.73	1088.48	1049.59	1042.01	1042.01	1049.59		1.45
537.6	-973.88	-998.582	-1001.98	-1001.65	-1001.98	-998.911	537.6	1366.33	1381.63	1381.03	1381.03	1381.03	1381.63	537.6	4108.71	4066.41	4061.07	4061.07	4061.07	4066.41	537.65	6458.51	6430.95	6390.02	6390.02	6392.38	6428.59	537.67	8997.61	9050.23	9042.47	9043.61	9045.39	9046.17		471.63	-481.07	-419.113	-440.197	-422.377	-436.934	471.63	1049.51	1049.62	1041.79	1041.79	1049.62		1.55
537.5	-979.66	-997.789	-1002.03	-1001.69	-1002.03	-998.126	537.5	1260.54	1381.86	1381.06	1381.06	1381.06	1381.86	537.5	4147.73	4067.41	4060.99	4060.99	4060.99	4067.41	537.55	6477.22	6433.68	6389.94	6389.94	6392.37	6431.25	537.57	9036.49	9050.73	9042.59	9043.76	9045.6	9046.55		471.53	-379.362	-418.443	-439.997	-421.803	-436.637	471.53	1001.61	1049.86	1041.75	1041.75	1049.85
537.4	-992.92	-996.786	-1002.08	-1001.73	-1002.08	-997.131	537.4	1323.05	1382.41	1381.36	1381.36	1381.36	1382.41	537.4	4074.73	4068.52	4060.86	4060.86	4060.86	4068.52	537.45	6460.14	6436.66	6389.85	6389.85	6392.35	6434.15	537.47	9046.78	9051.17	9042.61	9043.81	9045.71	9046.87		471.43	-387.85	-418.254	-440.294	-421.714	-436.833	471.43	1040.43	1050.33	1041.94	1041.95	1050.33
537.3	-1017.7	-995.516	-1002.09	-1001.74	-1002.09	-995.871	537.3	1342.04	1382.88	1381.51	1381.51	1381.51	1382.88	537.3	4053.99	4069.96	4060.84	4060.84	4060.84	4069.96	537.35	6487.06	6439.95	6389.77	6389.77	6392.35	6437.37	537.37	9030.91	9051.65	9042.6	9043.83	9045.79	9047.23		471.33	-425.686	-418.008	-440.551	-421.574	-436.985	471.33	1090.78	1050.64	1041.95	1041.95	1050.64
537.2	-982.14	-993.916	-1002.06	-1001.7	-1002.06	-994.28	537.2	1333.35	1383.39	1381.6	1381.6	1381.6	1383.39	537.2	4035.41	4071.66	4060.85	4060.85	4060.85	4071.66	537.25	6407.53	6443.53	6389.66	6389.66	6392.32	6440.88	537.27	9025.01	9052.25	9042.63	9043.89	9045.93	9047.7		471.23	-437.832	-417.559	-440.625	-421.237	-436.947	471.23	1065.18	1050.73	1041.72	1041.72	1050.73
537.1	-1027.68	-992.055	-1002.1	-1001.73	-1002.1	-992.428	537.1	1350.2	1384.03	1381.72	1381.72	1381.72	1384.03	537.1	4038.98	4073.67	4060.89	4060.89	4060.89	4073.67	537.15	6476.37	6447.54	6389.64	6389.64	6392.38	6444.8	537.17	8999.28	9052.97	9042.68	9043.98	9046.08	9048.28		471.13	-392.036	-417.032	-440.638	-420.827	-436.843	471.13	1054.07	1050.96	1041.6	1041.61	1050.96
537	-1066.48	-989.717	-1002.05	-1001.67	-1002.05	-990.1	537	1325.78	1384.76	1381.8	1381.8	1381.8	1384.76	537	4027.45	4075.96	4060.92	4060.92	4060.92	4075.96	537.05	6482.01	6451.84	6389.54	6389.54	6392.37	6449.02	537.07	9084.63	9053.89	9042.8	9044.13	9046.31	9049.04		471.03	-407.892	-416.71	-440.877	-420.628	-436.958	471.03	1074.55	1051.27	1041.54	1041.55	1051.27
536.9	-981.89	-986.857	-1001.92	-1001.53	-1001.92	-987.25	536.9	1377.82	1385.72	1381.94	1381.94	1381.94	1385.72	536.9	4036.23	4078.61	4060.97	4060.97	4060.97	4078.61	536.95	6463.34	6456.53	6389.44	6389.44	6392.36	6453.61	536.97	9031.54	9054.7	9042.68	9044.05	9046.31	9049.71		470.93	-418.212	-416.289	-441.038	-420.338	-436.99	470.93	1065.3	1051.51	1041.39	1041.39	1051.51
536.8	-966.51	-983.655	-1001.96	-1001.56	-1001.96	-984.059	536.8	1317.64	1386.74	1381.95	1381.95	1381.95	1386.74	536.8	4083.43	4081.61	4061.01	4061.01	4061.01	4081.61	536.85	6448.46	6461.65	6389.36	6389.36	6392.37	6458.64	536.87	8989.16	9055.85	9042.72	9044.12	9046.46	9050.7		470.83	-377.028	-415.795	-441.15	-419.983	-436.963	470.83	1070.06	1051.83	1041.27	1041.28	1051.82
536.7	-1015.82	-979.909	-1002.03	-1001.62	-1002.03	-980.325	536.7	1381.35	1388.15	1382.11	1382.11	1382.11	1388.15	536.7	4143.37	4084.93	4060.98	4060.98	4060.98	4084.93	536.75	6469.48	6467.23	6389.29	6389.29	6392.41	6464.11	536.77	8998.71	9057.34	9042.87	9044.31	9046.74	9052.02		470.73	-445.142	-415.48	-441.465	-419.815	-437.13	470.73	1097.69	1052.16	1041.13	1041.14	1052.15
536.6	-1011.61	-975.418	-1002.01	-1001.58	-1002.01	-975.846	536.6	1390.65	1389.67	1382.11	1382.11	1382.11	1389.67	536.6	4105.48	4088.61	4060.85	4060.85	4060.85	4088.61	536.65	6557.52	6473.23	6389.2	6389.2	6392.42	6470.01	536.67	9009.42	9059.05	9042.99	9044.47	9047	9053.56		470.63	-445.138	-414.805	-441.447	-419.297	-436.954	470.63	1028.91	1052.39	1040.86	1040.87	1052.38
536.5	-1000.88	-970.214	-1001.99	-1001.55	-1001.99	-970.654	536.5	1375.01	1391.49	1382.09	1382.09	1382.09	1391.49	536.5	4088.16	4092.83	4060.78	4060.78	4060.78	4092.83	536.55	6541.21	6479.62	6389.02	6389.02	6392.35	6476.29	536.57	9056.86	9061.05	9043.08	9044.61	9047.24	9055.38		470.53	-393.79	-414.101	-441.429	-418.763	-436.767	470.53	1023.76	1053	1040.92	1040.93	1052.99
536.4	-1013.76	-964.243	-1001.99	-1001.54	-1001.99	-964.696	536.4	1360.05	1393.73	1382.11	1382.11	1382.11	1393.73	536.4	4125.57	4097.6	4060.74	4060.74	4060.74	4097.6	536.45	6528.1	6486.53	6388.85	6388.85	6392.29	6483.08	536.47	8985.95	9063.29	9043.05	9044.61	9047.34	9057.42		470.43	-398.32	-413.618	-441.663	-418.462	-436.819	470.43	1044.51	1053.69	1041	1041.02	1053.67
536.3	-996.98	-957.381	-1001.97	-1001.5	-1001.97	-957.848	536.3	1375.29	1396.44	1382.16	1382.16	1382.16	1396.44	536.3	4068.91	4102.87	4060.63	4060.63	4060.63	4102.87	536.35	6494	6493.96	6388.69	6388.69	6392.26	6490.39	536.37	9035.86	9066.16	9043.21	9044.82	9047.66	9060.09		470.33	-453.688	-413.08	-441.875	-418.121	-436.834	470.33	1039.96	1054.34	1040.98	1041.01	1054.31
536.2	-951.49	-949.631	-1001.98	-1001.5	-1001.98	-950.111	536.2	1459.04	1399.6	1382.18	1382.18	1382.18	1399.6	536.2	4093.86	4108.82	4060.62	4060.62	4060.62	4108.82	536.25	6459.67	6501.96	6388.57	6388.57	6392.27	6498.26	536.27	9096.37	9069.4	9043.23	9044.89	9047.85	9063.12		470.23	-430.126	-412.234	-441.817	-417.49	-436.561	470.23	1014.72	1055.07	1040.99	1041.02	1055.04
536.1	-957.34	-940.987	-1002.08	-1001.58	-1002.08	-941.482	536.1	1389.98	1403.12	1381.99	1381.99	1381.99	1403.12	536.1	4139.43	4115.37	4060.57	4060.57	4060.57	4115.37	536.15	6440.43	6510.53	6388.49	6388.49	6392.33	6506.7	536.17	9055.96	9073.07	9043.08	9044.79	9047.87	9066.56		470.13	-436.798	-411.463	-441.875	-416.954	-436.384	470.13	1075.44	1056	1041.12	1041.16	1055.96
536	-991.19	-931.293	-1002.17	-1001.66	-1002.17	-931.803	536	1397.5	1407.44	1381.97	1381.97	1381.97	1407.44	536	4125.39	4122.52	4060.45	4060.45	4060.45	4122.52	536.05	6455.95	6519.67	6388.44	6388.44	6392.42	6515.69	536.07	9072.57	9077.53	9043.04	9044.81	9048.02	9070.78		470.03	-421.332	-410.614	-441.899	-416.363	-436.15	470.03	1024.91	1056.73	1040.95	1041.01	1056.67
535.9	-929.07	-920.466	-1002.19	-1001.66	-1002.19	-920.993	535.9	1383.21	1412.44	1381.93	1381.93	1381.93	1412.44	535.9	4160.51	4130.38	4060.34	4060.34	4060.34	4130.38	535.95	6462.73	6529.35	6388.36	6388.36	6392.49	6525.21	535.97	9013.61	9082.72	9042.96	9044.78	9048.13	9075.73		469.93	-400.02	-409.791	-442	-415.826	-435.966	469.93	1052.52	1057.79	1041.03	1041.1	1057.71
535.8	-907.43	-908.666	-1002.33	-1001.79	-1002.33	-909.21	535.8	1420.34	1418.23	1381.93	1381.93	1381.93	1418.23	535.8	4164.51	4138.9	4060.19	4060.19	4060.19	4138.9	535.85	6492.64	6539.55	6388.28	6388.28	6392.57	6535.26	535.87	9022.59	9088.97	9043.04	9044.92	9048.42	9081.71		469.83	-408.622	-409.019	-442.206	-415.37	-435.855	469.83	1086.1	1058.82	1040.97	1041.06	1058.73
535.7	-918.9	-895.823	-1002.52	-1001.96	-1002.52	-896.386	535.7	1424.49	1424.76	1381.83	1381.83	1381.83	1424.76	535.7	4137.04	4148.15	4060.03	4060.03	4060.03	4148.15	535.75	6502.28	6550.27	6388.16	6388.16	6392.63	6545.81	535.77	9089.16	9096.19	9043.1	9045.04	9048.7	9088.65		469.73	-434.566	-408.143	-442.371	-414.848	-435.667	469.73	1076.55	1059.82	1040.76	1040.87	1059.7
535.6	-882.6	-881.885	-1002.69	-1002.11	-1002.69	-882.468	535.6	1410.62	1432.17	1381.73	1381.73	1381.73	1432.17	535.6	4177.47	4158.2	4059.91	4059.91	4059.91	4158.2	535.65	6556.2	6561.51	6388.03	6388.03	6392.68	6556.86	535.67	9123.83	9104.33	9042.97	9044.97	9048.8	9096.5		469.63	-383.718	-407.072	-442.409	-414.173	-435.309	469.63	1112.27	1060.99	1040.58	1040.73	1060.84
535.5	-834.25	-866.979	-1002.93	-1002.33	-1002.92	-867.583	535.5	1365.55	1440.55	1381.66	1381.66	1381.66	1440.55	535.5	4178	4168.94	4059.72	4059.72	4059.72	4168.94	535.55	6523.16	6573.18	6387.85	6387.85	6392.69	6568.35	535.57	9130.8	9113.61	9042.74	9044.81	9048.82	9105.45		469.53	-405.688	-406.173	-442.697	-413.72	-435.151	469.53	1055.12	1062.14	1040.24	1040.43	1061.95
535.4	-826.97	-851.215	-1003.27	-1002.65	-1003.26	-851.845	535.4	1451.2	1450.03	1381.7	1381.7	1381.7	1450.03	535.4	4123.03	4180.42	4059.54	4059.54	4059.54	4180.42	535.45	6578.04	6585.39	6387.7	6387.7	6392.74	6580.35	535.47	9179.45	9124.19	9042.5	9044.64	9048.84	9115.71		469.43	-417.788	-405.082	-442.879	-413.131	-434.83	469.43	1046.43	1063.73	1040.17	1040.41	1063.49
535.3	-841.5	-834.588	-1003.62	-1002.98	-1003.6	-835.247	535.3	1470.54	1460.31	1381.52	1381.52	1381.52	1460.31	535.3	4142.01	4192.73	4059.44	4059.44	4059.44	4192.73	535.35	6566.14	6597.99	6387.48	6387.48	6392.74	6592.73	535.37	9180.49	9136.09	9042.11	9044.33	9048.73	9127.25		469.33	-404.51	-403.836	-443.002	-412.454	-434.384	469.33	1042.74	1065.54	1040.14	1040.44	1065.24
535.2	-726.42	-817.197	-1003.94	-1003.28	-1003.91	-817.891	535.2	1482.87	1471.56	1381.3	1381.3	1381.31	1471.55	535.2	4244.88	4205.71	4059.31	4059.31	4059.31	4205.71	535.25	6638.48	6611.02	6387.29	6387.29	6392.78	6605.53	535.27	9119.78	9149.52	9041.72	9044.01	9048.65	9140.31		469.23	-354.742	-402.547	-443.191	-411.81	-433.927	469.23	1018.98	1067.57	1040.12	1040.5	1067.19
535.1	-754.96	-799.439	-1004.5	-1003.81	-1004.44	-800.178	535.1	1512.07	1483.79	1381.05	1381.05	1381.06	1483.79	535.1	4207.93	4219.2	4059.02	4059.02	4059.02	4219.2	535.15	6730.99	6624.35	6387.01	6387.01	6392.74	6618.61	535.17	9164.94	9164.76	9041.5	9043.88	9048.75	9155.14		469.13	-429.71	-401.381	-443.625	-411.378	-433.628	469.13	999.592	1069.93	1040.23	1040.7	1069.45
535	-752.53	-781.19	-1004.99	-1004.28	-1004.91	-781.989	535	1473.29	1496.95	1380.73	1380.73	1380.74	1496.94	535	4243.49	4233.39	4058.79	4058.79	4058.79	4233.39	535.05	6647.27	6637.89	6386.62	6386.62	6392.63	6631.88	535.07	9233.57	9181.58	9041.16	9043.62	9048.75	9171.52		469.03	-364.034	-399.714	-443.693	-410.544	-432.863	469.03	1015.31	1072.62	1040.42	1041.01	1072.03
534.9	-738.05	-762.732	-1005.5	-1004.76	-1005.36	-763.611	534.9	1494.55	1511.14	1380.5	1380.5	1380.52	1511.13	534.9	4215.66	4248.09	4058.5	4058.5	4058.5	4248.08	534.95	6688.63	6651.79	6386.33	6386.33	6392.62	6645.5	534.97	9228.73	9199.95	9040.61	9043.17	9048.58	9189.42		468.93	-424.704	-398.217	-444.084	-409.995	-432.306	468.93	1053.29	1075.5	1040.54	1041.27	1074.77
534.8	-743.05	-744.279	-1006.03	-1005.27	-1005.81	-745.271	534.8	1589.43	1526.15	1380.22	1380.22	1380.25	1526.12	534.8	4198.34	4263.34	4058.25	4058.25	4058.26	4263.33	534.85	6671.65	6665.84	6385.99	6385.99	6392.6	6659.24	534.87	9224.67	9220.11	9040.09	9042.73	9048.47	9209.09		468.83	-424.572	-396.257	-444.179	-409.111	-431.325	468.83	1116.29	1078.47	1040.48	1041.39	1077.57
534.7	-763.66	-726.043	-1006.56	-1005.76	-1006.2	-727.199	534.7	1541.44	1541.68	1379.7	1379.7	1379.75	1541.63	534.7	4332.01	4279.02	4058.03	4058.03	4058.05	4279.01	534.75	6735.88	6680.04	6385.68	6385.68	6392.61	6673.1	534.77	9224.39	9242.05	9039.57	9042.32	9048.4	9230.48		468.73	-434.326	-394.11	-444.275	-408.186	-430.199	468.73	1118.26	1081.45	1040.12	1041.23	1080.33
534.6	-670.3	-708.215	-1007.04	-1006.22	-1006.48	-709.606	534.6	1570.37	1557.96	1379.3	1379.3	1379.38	1557.88	534.6	4290.56	4294.82	4057.61	4057.61	4057.63	4294.8	534.65	6747.14	6694.2	6385.29	6385.29	6392.6	6686.89	534.67	9331.72	9265.73	9039.05	9041.91	9048.38	9253.54		468.63	-441.212	-391.708	-444.324	-407.169	-428.863	468.63	1118.23	1084.73	1039.74	1041.11	1083.36
534.5	-681.41	-691.24	-1007.71	-1006.85	-1006.84	-692.975	534.5	1583.63	1574.67	1378.83	1378.83	1378.97	1574.53	534.5	4343.57	4310.92	4057.24	4057.24	4057.28	4310.88	534.55	6697.83	6708.31	6384.88	6384.88	6392.61	6700.58	534.57	9406.1	9290.78	9038.23	9041.2	9048.13	9277.91		468.53	-360.778	-389.043	-444.339	-406.071	-427.311	468.53	1126.61	1088.35	1039.36	1041.04	1086.67
534.4	-660.82	-675.15	-1008.37	-1007.47	-1007.03	-677.383	534.4	1626.14	1591.65	1378.32	1378.32	1378.55	1591.43	534.4	4394.62	4327.04	4056.8	4056.8	4056.86	4326.97	534.45	6737.35	6722.34	6384.53	6384.53	6392.73	6714.14	534.47	9365.19	9317.17	9037.19	9040.28	9047.75	9303.52		468.43	-365.816	-386.522	-444.749	-405.318	-425.953	468.43	1084.27	1092.3	1038.94	1040.99	1090.25
534.3	-688.07	-660.18	-1009.06	-1008.13	-1007.04	-663.134	534.3	1643.59	1608.68	1377.71	1377.71	1378.08	1608.31	534.3	4414.91	4343.09	4056.27	4056.27	4056.39	4342.97	534.35	6792.38	6736.09	6384.14	6384.14	6392.88	6727.35	534.37	9433.6	9345.1	9036.27	9039.49	9047.6	9330.56		468.33	-351.338	-383.705	-445.136	-404.49	-424.351	468.33	1129.62	1096.82	1038.73	1041.22	1094.33
534.2	-618.47	-646.41	-1009.7	-1008.73	-1006.68	-650.399	534.2	1634.7	1625.58	1377.05	1377.05	1377.64	1624.99	534.2	4372.91	4358.97	4055.71	4055.71	4055.91	4358.77	534.25	6735.15	6749.45	6383.69	6383.69	6393.07	6740.07	534.27	9396.52	9374.08	9035.16	9038.51	9047.42	9358.46		468.23	-288.88	-380.663	-445.596	-403.678	-422.581	468.23	1117.09	1101.53	1038.29	1041.31	1098.51
534.1	-628.2	-634.131	-1010.48	-1009.47	-1006.04	-639.59	534.1	1586.39	1642.24	1376.41	1376.41	1377.34	1641.32	534.1	4372.1	4374.67	4055.21	4055.21	4055.54	4374.34	534.15	6799.46	6762.46	6383.3	6383.3	6393.45	6752.3	534.17	9422.73	9404.21	9034.14	9037.64	9047.55	9387.3		468.13	-396.002	-377.607	-446.365	-403.116	-420.856	468.13	1080.15	1106.71	1037.91	1041.56	1103.07
534	-633.08	-623.218	-1011.24	-1010.18	-1004.78	-630.746	534	1640.08	1658.58	1375.9	1375.9	1377.33	1657.14	534	4412.83	4390.03	4054.72	4054.72	4055.26	4389.5	534.05	6804.37	6774.89	6382.83	6382.83	6393.95	6763.76	534.07	9502.31	9435.12	9033.05	9036.71	9047.9	9416.61		468.03	-420.694	-373.683	-446.612	-401.968	-418.327	468.03	1111.33	1112.51	1037.71	1042.1	1108.11
533.9	-617.38	-613.659	-1012	-1010.89	-1002.71	-624.061	533.9	1686.35	1674.14	1375.24	1375.24	1377.44	1671.94	533.9	4386.31	4404.86	4054.16	4054.16	4055.02	4404	533.95	6759.53	6786.75	6382.36	6382.36	6394.71	6774.4	533.97	9512.18	9466.39	9031.73	9035.56	9048.44	9445.86		467.93	-422.332	-369.268	-446.74	-400.632	-415.375	467.93	1120.67	1118.6	1037.35	1042.63	1113.32
533.8	-604.05	-605.352	-1012.79	-1011.63	-999.6	-619.701	533.8	1690.05	1688.83	1374.47	1374.47	1377.79	1685.51	533.8	4482.11	4419.19	4053.64	4053.64	4055	4417.83	533.85	6776.57	6798.03	6381.94	6381.94	6395.86	6784.11	533.87	9338.71	9498.05	9030.38	9034.38	9049.5	9474.92		467.83	-418.862	-364.454	-446.859	-399.217	-412.096	467.83	1124.18	1125.1	1036.95	1043.26	1118.79
533.7	-639.61	-598.068	-1013.6	-1012.39	-995.125	-617.762	533.7	1735.58	1702.64	1373.69	1373.69	1378.64	1697.69	533.7	4358.8	4432.76	4052.97	4052.97	4055.1	4430.64	533.75	6736.28	6808.69	6381.5	6381.5	6397.49	6792.7	533.77	9439.08	9530.35	9029.52	9033.71	9051.81	9503.87		467.73	-343.798	-359.244	-446.997	-397.742	-408.499	467.73	1170.36	1132.05	1036.53	1044.05	1124.53
533.6	-612.32	-591.352	-1014.35	-1013.07	-988.783	-618.195	533.6	1789.32	1715.44	1372.8	1372.8	1380.08	1708.16	533.6	4405.87	4445.9	4052.49	4052.49	4055.76	4442.64	533.65	6765.76	6818.81	6381.11	6381.11	6399.82	6800.09	533.67	9509.05	9562.4	9028.36	9032.76	9054.83	9531.54		467.63	-343.68	-353.969	-447.503	-396.553	-404.919	467.63	1146.25	1139.25	1035.89	1044.82	1130.32
533.5	-590.49	-584.851	-1015.15	-1013.81	-980.213	-621.131	533.5	1718.65	1727.27	1371.77	1371.77	1382.33	1716.71	533.5	4438.21	4458.38	4051.94	4051.94	4056.88	4453.44	533.55	6800.96	6828.43	6380.68	6380.68	6403.01	6806.1	533.57	9513.31	9594.18	9027.01	9031.63	9058.99	9557.58		467.53	-309.618	-348.246	-448.012	-395.278	-400.98	467.53	1147.66	1147.04	1035.36	1045.93	1136.46
533.4	-646.71	-577.966	-1016	-1014.59	-968.856	-626.519	533.4	1717.4	1738.57	1370.91	1370.91	1386.03	1723.45	533.4	4407.48	4470.29	4051.34	4051.34	4058.69	4462.94	533.45	6808.18	6837.73	6380.21	6380.21	6407.34	6810.6	533.47	9614.58	9625.8	9025.65	9030.5	9064.87	9581.73		467.43	-288.6	-342.229	-448.691	-394.078	-396.842	467.43	1176.38	1155.29	1034.82	1047.3	1142.81
533.3	-577.8	-569.814	-1016.74	-1015.26	-953.91	-634.125	533.3	1750.24	1749.44	1370.05	1370.05	1391.41	1728.09	533.3	4429.72	4481.92	4050.78	4050.78	4061.57	4471.13	533.35	6827.19	6847.02	6379.73	6379.73	6413.2	6813.55	533.37	9713.83	9657.1	9023.99	9029.1	9072.68	9603.31		467.33	-272.36	-335.843	-449.477	-392.881	-392.439	467.33	1163.21	1163.88	1034.14	1048.82	1149.2
533.2	-583.38	-559.833	-1017.61	-1016.05	-934.947	-644.064	533.2	1749.92	1760.18	1369.11	1369.11	1398.86	1730.43	533.2	4482.03	4493.41	4050.19	4050.19	4065.78	4477.82	533.25	6880.37	6856.67	6379.23	6379.23	6421.04	6814.87	533.27	9720.08	9688.2	9022.06	9027.43	9083.01	9621.87		467.23	-309.034	-329.063	-450.346	-391.658	-387.751	467.23	1166.8	1172.98	1033.52	1050.72	1155.78
533.1	-567.57	-546.966	-1018.48	-1016.83	-911.067	-656.029	533.1	1718.18	1771.38	1368.17	1368.17	1409.05	1730.5	533.1	4495.19	4505.09	4049.51	4049.51	4071.71	4482.9	533.15	6843.89	6867.14	6378.68	6378.68	6431.32	6814.49	533.17	9668.15	9719.67	9020.1	9025.77	9096.77	9637.32		467.13	-266.78	-321.624	-451.039	-390.139	-382.524	467.13	1226.69	1182.5	1032.88	1052.97	1162.41
533	-596.85	-530.287	-1019.38	-1017.64	-881.536	-669.876	533	1686.44	1783.78	1367.31	1367.31	1422.74	1728.35	533	4543.76	4517.48	4048.82	4048.82	4079.95	4486.35	533.05	6848.31	6879.13	6378.16	6378.16	6444.78	6812.51	533.07	9630.56	9752.12	9018.27	9024.27	9114.91	9649.49		467.03	-317.3	-313.917	-451.943	-388.702	-377.158	467.03	1216.06	1192.15	1031.95	1055.34	1168.76
532.9	-444.45	-508.77	-1020.22	-1018.38	-845.563	-685.277	532.9	1782.45	1798.16	1366.52	1366.52	1440.67	1724.01	532.9	4558.76	4531.09	4048.05	4048.05	4091.07	4488.07	532.95	6830.5	6893.34	6377.63	6377.63	6462.06	6808.91	532.97	9753.03	9786	9016.56	9022.9	9138.17	9658.04		466.93	-293.57	-305.497	-452.603	-386.881	-371.22	466.93	1165	1202.24	1031.06	1058.21	1175.09
532.8	-450.92	-481.834	-1021.37	-1019.42	-802.798	-702.369	532.8	1831.15	1815.08	1365.49	1365.49	1463.36	1717.22	532.8	4495.07	4546.65	4047.25	4047.25	4105.82	4488.09	532.85	6855.61	6910.57	6377.13	6377.13	6483.94	6803.76	532.87	9819.64	9821.53	9014.49	9021.22	9166.96	9662.33		466.83	-331.14	-296.743	-453.384	-385.028	-365.099	466.83	1156.2	1212.91	1030.42	1061.81	1181.52
532.7	-461.54	-448.399	-1022.51	-1020.43	-752.435	-720.557	532.7	1876.07	1835.63	1364.34	1364.34	1491.75	1708.22	532.7	4546.16	4565.05	4046.55	4046.55	4125.08	4486.52	532.75	6942.88	6931.69	6376.6	6376.6	6511.18	6797.11	532.77	9849.12	9859.52	9012.23	9019.37	9202.24	9662.37		466.73	-287.9	-287.379	-453.983	-382.831	-358.531	466.73	1188.99	1223.92	1029.81	1065.99	1187.74
532.6	-336.17	-407.818	-1023.63	-1021.42	-694.086	-739.579	532.6	1867.32	1860.79	1363.07	1363.07	1526.71	1697.15	532.6	4612.24	4586.93	4045.77	4045.77	4149.51	4483.19	532.65	7043.8	6957.49	6375.96	6375.96	6544.48	6788.98	532.67	9861.91	9900.83	9009.87	9017.48	9244.9	9658.21		466.63	-288.11	-277.82	-454.798	-380.67	-351.949	466.63	1292.81	1235.01	1029.05	1070.6	1193.45
532.5	-338.89	-359.959	-1025.01	-1022.65	-627.873	-759.452	532.5	1851.68	1891.7	1361.83	1361.83	1569.2	1684.33	532.5	4602.17	4613.13	4044.88	4044.88	4179.91	4478.1	532.55	7046.97	6988.82	6375.22	6375.22	6584.57	6779.47	532.57	9977.7	9946.21	9007.48	9015.58	9295.65	9649.94		466.53	-281.93	-267.892	-455.616	-378.316	-345.192	466.53	1204.28	1245.78	1027.78	1075.35	1198.2
[truncated: 145 more rows]
[truncated: 13 more columns]

## Sheet: Figure5
Figure 5a																																		Figure 5b
[truncated: 33 more rows]
[truncated: 85 more columns]
